# Supplementary material for: Revised computational metagenomic processing uncovers hidden and biologically meaningful functional variation in the human microbiome
Source: Microbiome. 2017 Feb 8;5:19. doi: 10.1186/s40168-017-0231-4 (PMC5299786; doi:10.1186/s40168-017-0231-4)
Supplement: Additional file 3: Tables S1–S6. — Supplementary tables for this study. (XLSX 337 kb) [file 40168_2017_231_MOESM3_ESM.xlsx]

## Sheet: Supp tables
Supplementary table	Description
Table S1	Coefficient of Variation (CoV) values for KEGG pathways across HMP gut samples
Table S2	Coefficient of Variation (CoV) values for KEGG modules across HMP gut samples
Table S3	All-genome prevelant and low-variation KOs
Table S4	Gut-dwelling bacterial genomes
Table S5	Gut-genome prevelant and low-variation KOs
Table S6	Pathway differential abundacne scores for type 2 diabetes

## Sheet: Table S1
Table S1. Coefficient of Variation (CoV) values for pathways in HMP gut samples. Columns are: Pathway label in Figure S1 and S4 (Pathway label); Pathway ID in KEGG (Pathway ID); CoV when using realtive normalization (Relative CoV); CoV when using MUSiCC normalization (MUSiCC CoV); Fold change in CoV values between realtive and MUSiCC normalizations (Fold change); Pathway name in the KEGG database…
Pathway label	Pathway ID	Relative CoV	MUSiCC CoV	Fold change	Pathway name	Pathway category
1	ko00010	0.0401924	0.138165	3.43759	Glycolysis / Gluconeogenesis	Metabolism: carbohydrate
2	ko00020	0.0966181	0.198659	2.05613	Citrate cycle (TCA cycle)	Metabolism: carbohydrate
3	ko00030	0.0608381	0.168186	2.76449	Pentose phosphate pathway	Metabolism: carbohydrate
4	ko00040	0.168475	0.270166	1.60359	Pentose and glucuronate interconversions	Metabolism: carbohydrate
5	ko00051	0.0783717	0.18877	2.40866	Fructose and mannose metabolism	Metabolism: carbohydrate
6	ko00052	0.141883	0.266941	1.88142	Galactose metabolism	Metabolism: carbohydrate
7	ko00053	0.174812	0.273714	1.56576	Ascorbate and aldarate metabolism	Metabolism: carbohydrate
8	ko00061	0.0814889	0.184746	2.26714	Fatty acid biosynthesis	Metabolism: lipid
9	ko00071	0.127815	0.22544	1.7638	Fatty acid metabolism	Metabolism: lipid
10	ko00072	0.392513	0.341475	0.869971	Synthesis and degradation of ketone bodies	Metabolism: lipid
11	ko00120	0.188858	0.269398	1.42646	Primary bile acid biosynthesis	Metabolism: lipid
12	ko00121	0.194858	0.275609	1.41441	Secondary bile acid biosynthesis	Metabolism: lipid
13	ko00130	0.253414	0.338491	1.33573	Ubiquinone and other terpenoid-quinone biosynthesis	Metabolism: other
14	ko00190	0.0748423	0.189209	2.5281	Oxidative phosphorylation	Metabolism: energy
15	ko00195	0.154726	0.158828	1.02651	Photosynthesis	Metabolism: energy
16	ko00196	1.10789	1.10508	0.997466	Photosynthesis - antenna proteins	Metabolism: energy
17	ko00230	0.0463965	0.107787	2.32317	Purine metabolism	Metabolism: nucleotide
18	ko00232	0.920551	0.820769	0.891606	Caffeine metabolism	Metabolism: other
19	ko00240	0.0702701	0.0867624	1.2347	Pyrimidine metabolism	Metabolism: nucleotide
20	ko00250	0.0633849	0.145154	2.29005	Alanine, aspartate and glutamate metabolism	Metabolism: amino acid
21	ko00253	0.296303	0.271715	0.917018	Tetracycline biosynthesis	Metabolism: other
22	ko00260	0.0640079	0.156165	2.43978	Glycine, serine and threonine metabolism	Metabolism: amino acid
23	ko00270	0.103652	0.110932	1.07023	Cysteine and methionine metabolism	Metabolism: amino acid
24	ko00280	0.158067	0.26751	1.69238	Valine, leucine and isoleucine degradation	Metabolism: amino acid
25	ko00281	0.216428	0.293632	1.35671	Geraniol degradation	Metabolism: other
26	ko00290	0.100486	0.141776	1.41091	Valine, leucine and isoleucine biosynthesis	Metabolism: amino acid
27	ko00300	0.0733848	0.114588	1.56146	Lysine biosynthesis	Metabolism: amino acid
28	ko00310	0.221909	0.216587	0.976017	Lysine degradation	Metabolism: amino acid
29	ko00311	0.408115	0.513703	1.25872	Penicillin and cephalosporin biosynthesis	Metabolism: other
30	ko00312	0.288087	0.37962	1.31772	beta-Lactam resistance	Metabolism: other
31	ko00330	0.0655711	0.153888	2.34689	Arginine and proline metabolism	Metabolism: amino acid
32	ko00340	0.0786455	0.194615	2.47459	Histidine metabolism	Metabolism: amino acid
33	ko00350	0.0594157	0.158307	2.66439	Tyrosine metabolism	Metabolism: amino acid
34	ko00351	1.01521	1.08634	1.07006	DDT degradation	Metabolism: other
35	ko00360	0.222789	0.332554	1.49269	Phenylalanine metabolism	Metabolism: amino acid
36	ko00361	0.314765	0.425825	1.35284	Chlorocyclohexane and chlorobenzene degradation	Metabolism: other
37	ko00362	0.159479	0.115497	0.724213	Benzoate degradation	Metabolism: other
38	ko00363	0.107433	0.216854	2.01851	Bisphenol degradation	Metabolism: other
39	ko00364	0.398242	0.502751	1.26242	Fluorobenzoate degradation	Metabolism: other
40	ko00365	NA	NA	0	Furfural degradation	Metabolism: other
41	ko00380	0.351053	0.38525	1.09741	Tryptophan metabolism	Metabolism: amino acid
42	ko00400	0.0826762	0.166892	2.01863	Phenylalanine, tyrosine and tryptophan biosynthesis	Metabolism: amino acid
43	ko00401	0.108052	0.19762	1.82893	Novobiocin biosynthesis	Metabolism: other
44	ko00410	0.119393	0.203953	1.70825	beta-Alanine metabolism	Metabolism: amino acid
45	ko00430	0.156129	0.227386	1.4564	Taurine and hypotaurine metabolism	Metabolism: amino acid
46	ko00440	0.22972	0.321605	1.39998	Phosphonate and phosphinate metabolism	Metabolism: amino acid
47	ko00450	0.066198	0.102784	1.55268	Selenocompound metabolism	Metabolism: amino acid
48	ko00460	0.219323	0.331716	1.51245	Cyanoamino acid metabolism	Metabolism: amino acid
49	ko00471	0.101712	0.171037	1.68158	D-Glutamine and D-glutamate metabolism	Metabolism: amino acid
50	ko00472	1.20474	1.09654	0.910182	D-Arginine and D-ornithine metabolism	Metabolism: amino acid
51	ko00473	0.0797352	0.11719	1.46974	D-Alanine metabolism	Metabolism: amino acid
52	ko00480	0.198482	0.297324	1.49799	Glutathione metabolism	Metabolism: amino acid
53	ko00500	0.0697343	0.165981	2.38019	Starch and sucrose metabolism	Metabolism: carbohydrate
54	ko00511	0.292898	0.398627	1.36097	Other glycan degradation	Metabolism: glycan
55	ko00520	0.0835497	0.196258	2.34899	Amino sugar and nucleotide sugar metabolism	Metabolism: carbohydrate
56	ko00521	0.214488	0.269334	1.25571	Streptomycin biosynthesis	Metabolism: other
57	ko00523	0.24299	0.285023	1.17298	Polyketide sugar unit biosynthesis	Metabolism: other
58	ko00531	0.357369	0.464903	1.30091	Glycosaminoglycan degradation	Metabolism: glycan
59	ko00540	0.239406	0.310976	1.29895	Lipopolysaccharide biosynthesis	Metabolism: glycan
60	ko00550	0.0577233	0.122979	2.1305	Peptidoglycan biosynthesis	Metabolism: glycan
61	ko00561	0.21851	0.176027	0.805576	Glycerolipid metabolism	Metabolism: lipid
62	ko00562	0.139648	0.213344	1.52773	Inositol phosphate metabolism	Metabolism: carbohydrate
63	ko00564	0.0720392	0.148866	2.06646	Glycerophospholipid metabolism	Metabolism: lipid
64	ko00591	0.0985841	0.196058	1.98873	Linoleic acid metabolism	Metabolism: lipid
65	ko00592	0.631563	0.639522	1.0126	alpha-Linolenic acid metabolism	Metabolism: lipid
66	ko00603	0.273542	0.387957	1.41827	Glycosphingolipid biosynthesis - globo series	Metabolism: glycan
67	ko00604	0.353121	0.455643	1.29033	Glycosphingolipid biosynthesis - ganglio series	Metabolism: glycan
68	ko00620	0.0746651	0.175442	2.34971	Pyruvate metabolism	Metabolism: carbohydrate
69	ko00621	0.566932	0.496881	0.876439	Dioxin degradation	Metabolism: other
70	ko00622	0.598163	0.516356	0.863237	Xylene degradation	Metabolism: other
71	ko00623	0.236309	0.307604	1.3017	Toluene degradation	Metabolism: other
72	ko00624	0.0825944	0.182117	2.20495	Polycyclic aromatic hydrocarbon degradation	Metabolism: other
73	ko00625	0.161479	0.158039	0.978699	Chloroalkane and chloroalkene degradation	Metabolism: other
74	ko00626	0.127737	0.233047	1.82443	Naphthalene degradation	Metabolism: other
75	ko00627	0.139288	0.224652	1.61287	Aminobenzoate degradation	Metabolism: other
76	ko00630	0.0798321	0.191453	2.3982	Glyoxylate and dicarboxylate metabolism	Metabolism: carbohydrate
77	ko00633	0.357593	0.346747	0.969667	Nitrotoluene degradation	Metabolism: other
78	ko00640	0.0658882	0.165222	2.50762	Propanoate metabolism	Metabolism: carbohydrate
79	ko00642	0.139909	0.163916	1.17159	Ethylbenzene degradation	Metabolism: other
80	ko00643	0.571484	0.531402	0.929863	Styrene degradation	Metabolism: other
81	ko00650	0.0784102	0.17623	2.24753	Butanoate metabolism	Metabolism: carbohydrate
82	ko00660	0.102116	0.151991	1.48841	C5-Branched dibasic acid metabolism	Metabolism: carbohydrate
83	ko00670	0.0717696	0.179468	2.50061	One carbon pool by folate	Metabolism: other
84	ko00680	0.0789995	0.17735	2.24495	Methane metabolism	Metabolism: energy
85	ko00710	0.0930642	0.065589	0.704772	Carbon fixation in photosynthetic organisms	Metabolism: energy
86	ko00720	0.0731553	0.170014	2.32401	Carbon fixation pathways in prokaryotes	Metabolism: energy
87	ko00730	0.0817582	0.151874	1.8576	Thiamine metabolism	Metabolism: other
88	ko00740	0.135973	0.208624	1.53431	Riboflavin metabolism	Metabolism: other
89	ko00750	0.126108	0.232622	1.84463	Vitamin B6 metabolism	Metabolism: other
90	ko00760	0.0653598	0.174978	2.67714	Nicotinate and nicotinamide metabolism	Metabolism: other
91	ko00770	0.0630147	0.166156	2.63679	Pantothenate and CoA biosynthesis	Metabolism: other
92	ko00780	0.162865	0.279778	1.71785	Biotin metabolism	Metabolism: other
93	ko00785	0.309442	0.400194	1.29328	Lipoic acid metabolism	Metabolism: other
94	ko00790	0.172065	0.26319	1.52959	Folate biosynthesis	Metabolism: other
95	ko00791	0.368288	0.270939	0.735673	Atrazine degradation	Metabolism: other
96	ko00860	0.13589	0.223361	1.64369	Porphyrin and chlorophyll metabolism	Metabolism: other
97	ko00900	0.0815161	0.144137	1.7682	Terpenoid backbone biosynthesis	Metabolism: other
98	ko00901	1.5369	1.49031	0.969688	Indole alkaloid biosynthesis	Metabolism: other
99	ko00903	0.108443	0.15521	1.43126	Limonene and pinene degradation	Metabolism: other
100	ko00906	0.964094	0.884412	0.91735	Carotenoid biosynthesis	Metabolism: other
101	ko00908	0.12751	0.19028	1.49227	Zeatin biosynthesis	Metabolism: other
102	ko00910	0.10652	0.205697	1.93106	Nitrogen metabolism	Metabolism: energy
103	ko00920	0.0822912	0.179757	2.1844	Sulfur metabolism	Metabolism: energy
104	ko00930	0.453947	0.341711	0.752755	Caprolactam degradation	Metabolism: other
105	ko00940	0.285302	0.395125	1.38494	Phenylpropanoid biosynthesis	Metabolism: other
106	ko00941	0.30273	0.294337	0.972275	Flavonoid biosynthesis	Metabolism: other
107	ko00944	0.35051	0.453199	1.29297	Flavone and flavonol biosynthesis	Metabolism: other
108	ko00945	0.323244	0.300086	0.92836	Stilbenoid, diarylheptanoid and gingerol biosynthesis	Metabolism: other
109	ko00960	0.0957917	0.143889	1.5021	Tropane, piperidine and pyridine alkaloid biosynthesis	Metabolism: other
110	ko00965	1.11279	1.06152	0.953924	Betalain biosynthesis	Metabolism: other
111	ko00970	0.151052	0.0433447	0.286953	Aminoacyl-tRNA biosynthesis	Genetic Information Processing
112	ko00980	0.239186	0.236747	0.989801	Metabolism of xenobiotics by cytochrome P450	Metabolism: other
113	ko00982	0.236956	0.249469	1.05281	Drug metabolism - cytochrome P450	Metabolism: other
114	ko00983	0.0769025	0.129013	1.67762	Drug metabolism - other enzymes	Metabolism: other
115	ko00984	0.690302	0.725994	1.05171	Steroid degradation	Metabolism: other
116	ko01040	0.0934196	0.154547	1.65433	Biosynthesis of unsaturated fatty acids	Metabolism: lipid
117	ko01053	0.30152	0.391644	1.2989	Biosynthesis of siderophore group nonribosomal peptides	Metabolism: other
118	ko01056	0.842302	0.907919	1.0779	Biosynthesis of type II polyketide backbone	Metabolism: other
119	ko02010	0.17707	0.152944	0.863753	ABC transporters	Environmental Information Processing
120	ko02020	0.0696428	0.173251	2.48771	Two-component system	Environmental Information Processing
121	ko02030	0.328219	0.315019	0.959783	Bacterial chemotaxis	Cellular Processes
122	ko02040	0.714888	0.671698	0.939585	Flagellar assembly	Cellular Processes
123	ko02060	0.596132	0.537157	0.901069	Phosphotransferase system (PTS)	Environmental Information Processing
124	ko03010	0.157992	0.0465776	0.294811	Ribosome	Genetic Information Processing
125	ko03018	0.0544958	0.133209	2.44439	RNA degradation	Genetic Information Processing
126	ko03020	0.161323	0.0379415	0.235189	RNA polymerase	Genetic Information Processing
127	ko03030	0.0676035	0.10748	1.58985	DNA replication	Genetic Information Processing
128	ko03060	0.0581904	0.155285	2.66856	Protein export	Genetic Information Processing
129	ko03070	0.161351	0.118373	0.733637	Bacterial secretion system	Environmental Information Processing
130	ko03410	0.0830636	0.109202	1.31468	Base excision repair	Genetic Information Processing
131	ko03420	0.0905048	0.0791524	0.874565	Nucleotide excision repair	Genetic Information Processing
132	ko03430	0.0638214	0.125565	1.96744	Mismatch repair	Genetic Information Processing
133	ko03440	0.0775125	0.10865	1.4017	Homologous recombination	Genetic Information Processing
134	ko03450	1.21369	1.07254	0.883704	Non-homologous end-joining	Genetic Information Processing
135	ko04070	0.181405	0.302321	1.66655	Phosphatidylinositol signaling system	Environmental Information Processing
136	ko04112	0.0572642	0.107217	1.87232	Cell cycle - Caulobacter	Cellular Processes
137	ko04122	0.104664	0.171909	1.64249	Sulfur relay system	Genetic Information Processing
138	ko04146	0.179167	0.27926	1.55866	Peroxisome	Cellular Processes
139	ko04614	0.371196	0.368994	0.994069	Renin-angiotensin system	Other
140	ko04964	0.265395	0.341829	1.288	Proximal tubule bicarbonate reclamation	Other
141	ko04973	0.427567	0.393307	0.919873	Carbohydrate digestion and absorption	Other
142	ko05111	0.150861	0.208323	1.3809	Vibrio cholerae pathogenic cycle	Other
143	ko05131	0.669136	0.679323	1.01522	Shigellosis	Other
144	ko05134	0.172572	0.0677102	0.392358	Legionellosis	Other
145	ko05150	0.399648	0.290625	0.727203	Staphylococcus aureus infection	Other
146	ko05204	0.692238	0.581458	0.839969	Chemical carcinogenesis	Other

## Sheet: Table S2
Table S2. Coefficient of Variation (CoV) values for modules in HMP gut samples. Columns are: Module label in Figure S2 (Module label); Module ID in KEGG Module ID); log(CoV) when using realtive normalization (log(CoV) with relative normaliztion); CoV when using MUSiCC normalization (MUSiCC CoV); Fold change in CoV values between realtive and MUSiCC normalizations (Fold change); Module name in the…
Module label	ModuleID	log(CoV) with relative normaliztion	log(CoV) with MUSiCC normaliztion	Fold change	Module name	Module category
1	M00001	-3.10642	-2.06608	0.6651	M00001:Glycolysis (Embden-Meyerhof pathway), glucose => pyruvate	Central carbohydrate metabolism
2	M00002	-2.60166	-2.44549	0.939975	M00002:Glycolysis, core module involving three-carbon compounds	Central carbohydrate metabolism
3	M00003	-2.80442	-2.2798	0.81293	M00003:Gluconeogenesis, oxaloacetate => fructose-6P	Central carbohydrate metabolism
4	M00004	-2.76874	-1.95608	0.706488	M00004:Pentose phosphate pathway (Pentose phosphate cycle)	Central carbohydrate metabolism
5	M00005	-1.84026	-2.44626	1.3293	M00005:PRPP biosynthesis, ribose 5P => PRPP	Central carbohydrate metabolism
6	M00006	-0.982961	-0.77432	0.787743	M00006:Pentose phosphate pathway, oxidative phase, glucose 6P => ribulose 5P	Central carbohydrate metabolism
7	M00007	-2.14086	-2.2438	1.04809	M00007:Pentose phosphate pathway, non-oxidative phase, fructose 6P => ribose 5P	Central carbohydrate metabolism
8	M00008	-1.45528	-1.10106	0.756593	M00008:Entner-Doudoroff pathway, glucose-6P => glyceraldehyde-3P + pyruvate	Central carbohydrate metabolism
9	M00009	-2.42542	-1.56483	0.64518	M00009:Citrate cycle (TCA cycle, Krebs cycle)	Central carbohydrate metabolism
10	M00010	-1.85602	-1.82166	0.981488	M00010:Citrate cycle, first carbon oxidation, oxaloacetate => 2-oxoglutarate	Central carbohydrate metabolism
11	M00011	-1.70885	-1.2958	0.758288	M00011:Citrate cycle, second carbon oxidation, 2-oxoglutarate => oxaloacetate	Central carbohydrate metabolism
12	M00012	-2.4394	-1.72513	0.707194	M00012:Glyoxylate cycle	Other carbohydrate metabolism
13	M00013	-0.79036	-0.930753	1.17763	M00013:Malonate semialdehyde pathway, propanoyl-CoA => Acetyl-CoA	Other carbohydrate metabolism
14	M00014	-1.83831	-1.41541	0.769948	M00014:Glucuronate pathway (uronate pathway)	Other carbohydrate metabolism
15	M00015	-2.30628	-1.55742	0.675294	M00015:Proline biosynthesis, glutamate => proline	Arginine and proline metabolism
16	M00016	-2.30147	-2.33689	1.01539	M00016:Lysine biosynthesis, succinyl-DAP pathway, aspartate => lysine	Lysine metabolism
17	M00017	-1.92507	-2.04421	1.06188	M00017:Methionine biosynthesis, apartate => homoserine => methionine	Cysteine and methionine metabolism
18	M00018	-1.67996	-2.01381	1.19873	M00018:Threonine biosynthesis, aspartate => homoserine => threonine	Serine and threonine metabolism
19	M00019	-2.26654	-2.0513	0.905035	M00019:Valine/isoleucine biosynthesis, pyruvate => valine / 2-oxobutanoate => isoleucine	Branched-chain amino acid metabolism
20	M00020	-2.38036	-1.93816	0.81423	M00020:Serine biosynthesis, glycerate-3P => serine	Serine and threonine metabolism
21	M00021	-2.37835	-1.80062	0.757089	M00021:Cysteine biosynthesis, serine => cysteine	Cysteine and methionine metabolism
22	M00022	-2.50689	-2.1043	0.839405	M00022:Shikimate pathway, phosphoenolpyruvate + erythrose-4P => chorismate	Aromatic amino acid metabolism
23	M00023	-2.02135	-1.58589	0.784573	M00023:Tryptophan biosynthesis, chorismate => tryptophan	Aromatic amino acid metabolism
24	M00026	-2.29357	-1.89596	0.826643	M00026:Histidine biosynthesis, PRPP => histidine	Histidine metabolism
25	M00027	-1.25537	-1.01375	0.80753	M00027:GABA (gamma-Aminobutyrate) shunt	Other amino acid metabolism
26	M00028	-2.35863	-1.87629	0.795499	M00028:Ornithine biosynthesis, glutamate => ornithine	Arginine and proline metabolism
27	M00029	-1.86031	-2.10048	1.1291	M00029:Urea cycle	Arginine and proline metabolism
28	M00031	-0.53011	-0.524635	0.989672	M00031:Lysine biosynthesis, 2-aminoadipate => lysine	Lysine metabolism
29	M00033	-2.01052	-2.29471	1.14135	M00033:Ectoine biosynthesis, aspartate => ectoine	Alkaloid and other secondary metabolite biosynthesis
30	M00034	-2.1485	-1.99171	0.927025	M00034:Methionine salvage pathway	Cysteine and methionine metabolism
31	M00035	-1.23435	-1.40781	1.14053	M00035:Methionine degradation	Cysteine and methionine metabolism
32	M00036	-1.4089	-1.01238	0.71856	M00036:Leucine degradation, leucine => acetoacetate + acetyl-CoA	Branched-chain amino acid metabolism
33	M00037	0.209522	0.0535447	0.255556	M00037:Melatonin biosynthesis, tryptophan => serotonin => melatonin	Aromatic amino acid metabolism
34	M00038	-0.269283	-0.438647	1.62895	M00038:Tryptophan metabolism, tryptophan => kynurenine => 2-aminomuconate	Aromatic amino acid metabolism
35	M00040	0.144777	-0.00847383	-0.0585302	M00040:Tyrosine biosynthesis, prephanate => pretyrosine => tyrosine	Aromatic amino acid metabolism
36	M00044	0.333749	0.196574	0.588987	M00044:Tyrosine degradation, tyrosine => homogentisate	Aromatic amino acid metabolism
37	M00045	-0.981818	-0.775148	0.789504	M00045:Histidine degradation, histidine => N-formiminoglutamate => glutamate	Histidine metabolism
38	M00046	-0.407627	-0.506131	1.24165	M00046:Pyrimidine degradation, uracil => beta-alanine, thymine => 3-aminoisobutanoate	Pyrimidine metabolism
39	M00047	-0.328203	-0.363932	1.10886	M00047:Creatine pathway	Other amino acid metabolism
40	M00048	-2.62821	-2.00868	0.764278	M00048:Inosine monophosphate biosynthesis, PRPP + glutamine => IMP	Purine metabolism
41	M00049	-2.32806	-2.692	1.15633	M00049:Adenine ribonucleotide biosynthesis, IMP => ADP,ATP	Purine metabolism
42	M00050	-2.65908	-2.31199	0.86947	M00050:Guanine ribonucleotide biosynthesis IMP => GDP,GTP	Purine metabolism
43	M00051	-2.69113	-2.08835	0.776011	M00051:Uridine monophosphate biosynthesis, glutamine (+ PRPP) => UMP	Pyrimidine metabolism
44	M00052	-2.03077	-2.81693	1.38712	M00052:Pyrimidine ribonucleotide biosynthesis, UMP => UDP/UTP,CDP/CTP	Pyrimidine metabolism
45	M00053	-1.91399	-1.7308	0.904288	M00053:Pyrimidine deoxyribonuleotide biosynthesis, CDP/CTP => dCDP/dCTP,dTDP/dTTP	Pyrimidine metabolism
46	M00060	-1.32027	-1.07636	0.815253	M00060:Lipopolysaccharide biosynthesis, KDO2-lipid A	Lipopolysaccharide metabolism
47	M00061	-1.58982	-1.26568	0.796117	M00061:Uronic acid metabolism	Other carbohydrate metabolism
48	M00063	-1.40276	-1.20223	0.857044	M00063:CMP-KDO biosynthesis	Lipopolysaccharide metabolism
49	M00064	-0.554139	-0.658359	1.18808	M00064:ADP-L-glycero-D-manno-heptose biosynthesis	Lipopolysaccharide metabolism
50	M00066	0.244837	0.253837	1.03676	M00066:Lactosylceramide biosynthesis	Lipid metabolism
51	M00076	-1.17682	-0.884253	0.751392	M00076:Dermatan sulfate degradation	Glycosaminoglycan metabolism
52	M00077	-1.23742	-0.930702	0.752129	M00077:Chondroitin sulfate degradation	Glycosaminoglycan metabolism
53	M00079	-1.03895	-0.786067	0.756594	M00079:Keratan sulfate degradation	Glycosaminoglycan metabolism
54	M00080	-1.44643	-1.14233	0.789755	M00080:Lipopolysaccharide biosynthesis, inner core => outer core => O-antigen	Lipopolysaccharide metabolism
55	M00081	-0.881497	-0.657566	0.745964	M00081:Pectin degradation	Other carbohydrate metabolism
56	M00082	-2.46981	-1.79467	0.72664	M00082:Fatty acid biosynthesis, initiation	Fatty acid metabolism
57	M00083	-2.47458	-1.64442	0.664525	M00083:Fatty acid biosynthesis, elongation	Fatty acid metabolism
58	M00086	-1.35775	-1.05218	0.774945	M00086:beta-Oxidation, acyl-CoA synthesis	Fatty acid metabolism
59	M00088	-0.860251	-1.02061	1.1864	M00088:Ketone body biosynthesis, acetyl-CoA => acetoacetate/3-hydroxybutyrate/acetone	Fatty acid metabolism
60	M00091	-0.709299	-0.719897	1.01494	M00091:Phosphatidylcholine (PC) biosynthesis, PE => PC	Lipid metabolism
61	M00093	-1.79299	-1.30434	0.72747	M00093:Phosphatidylethanolamine (PE) biosynthesis, PA => PS => PE	Lipid metabolism
62	M00095	-0.557981	-0.686015	1.22946	M00095:C5 isoprenoid biosynthesis, mevalonate pathway	Terpenoid backbone biosynthesis
63	M00096	-2.38313	-1.95675	0.821084	M00096:C5 isoprenoid biosynthesis, non-mevalonate pathway	Terpenoid backbone biosynthesis
64	M00097	0.168658	0.0885127	0.524805	M00097:beta-Carotene biosynthesis, GGAP => beta-carotene	Other terpenoid biosynthesis
65	M00107	-0.352776	-0.304625	0.863509	M00107:Steroid hormone biosynthesis, cholesterol => prognenolone => progesterone	Sterol biosynthesis
66	M00110	-0.352901	-0.304767	0.863605	M00110:C19/C18-Steroid hormone biosynthesis, pregnenolone => androstenedione => estrone	Sterol biosynthesis
67	M00112	-0.31873	-0.358189	1.1238	M00112:Tocopherol biosynthesis	Cofactor and vitamin biosynthesis
68	M00115	-2.31519	-1.7545	0.757824	M00115:NAD biosynthesis, aspartate => NAD	Cofactor and vitamin biosynthesis
69	M00116	-1.17902	-0.938743	0.796206	M00116:Menaquinone biosynthesis, chorismate => menaquinone	Cofactor and vitamin biosynthesis
70	M00117	-1.21146	-1.21488	1.00282	M00117:Ubiquinone biosynthesis, prokaryotes, chorismate => ubiquinone	Cofactor and vitamin biosynthesis
71	M00118	0.283008	0.349763	1.23588	M00118:Glutathione biosynthesis, glutamate => glutathione	Cofactor and vitamin biosynthesis
72	M00119	-1.90968	-1.45468	0.761738	M00119:Pantothenate biosynthesis, valine/L-aspartate => pantothenate	Cofactor and vitamin biosynthesis
73	M00120	-2.64848	-1.76176	0.665198	M00120:Coenzyme A biosynthesis, pantothenate => CoA	Cofactor and vitamin biosynthesis
74	M00121	-2.11334	-1.78575	0.844987	M00121:Heme biosynthesis, glutamate => protoheme/siroheme	Cofactor and vitamin biosynthesis
75	M00122	-1.5266	-1.22248	0.800786	M00122:Cobalamin biosynthesis, cobinamide => cobalamin	Cofactor and vitamin biosynthesis
76	M00123	-1.44389	-1.06884	0.740249	M00123:Biotin biosynthesis, pimeloyl-ACP/CoA => biotin	Cofactor and vitamin biosynthesis
77	M00124	-1.50337	-1.14378	0.760813	M00124:Pyridoxal biosynthesis, erythrose-4P => pyridoxal-5P	Cofactor and vitamin biosynthesis
78	M00125	-2.00203	-1.58041	0.789402	M00125:Riboflavin biosynthesis, GTP => riboflavin/FMN/FAD	Cofactor and vitamin biosynthesis
79	M00126	-1.78266	-1.32748	0.744662	M00126:Tetrahydrofolate biosynthesis, GTP => THF	Cofactor and vitamin biosynthesis
80	M00127	-2.04019	-1.80483	0.884637	M00127:Thiamine biosynthesis, AIR => thiamine-P/thiamine-2P	Cofactor and vitamin biosynthesis
81	M00128	-0.619104	-0.572695	0.925039	M00128:Ubiquinone biosynthesis, eukaryotes, chorismate => ubiquinone	Cofactor and vitamin biosynthesis
82	M00129	-1.73804	-1.32602	0.76294	M00129:Ascorbate biosynthesis, animals, glucose-1P => ascorbate	Cofactor and vitamin biosynthesis
83	M00133	-1.19738	-1.36787	1.14239	M00133:Polyamine biosynthesis, arginine => agmatine => putrescine => spermidine	Polyamine biosynthesis
84	M00134	-0.479915	-0.408796	0.85181	M00134:Polyamine biosynthesis, arginine => ornithine => putrescine	Polyamine biosynthesis
85	M00135	-1.68515	-1.2882	0.764444	M00135:GABA biosynthesis, eukaryotes, putrescine => GABA	Polyamine biosynthesis
86	M00136	-0.215298	-0.131618	0.61133	M00136:GABA biosynthesis, prokaryotes, putrescine => GABA	Polyamine biosynthesis
87	M00140	-1.99917	-2.74032	1.37073	M00140:C1-unit interconversion, prokaryotes	Cofactor and vitamin biosynthesis
88	M00141	-1.83374	-2.53458	1.38219	M00141:C1-unit interconversion, eukaryotes	Cofactor and vitamin biosynthesis
89	M00144	-1.58337	-1.2405	0.783451	M00144:NADH:quinone oxidoreductase, prokaryotes	ATP synthesis
90	M00145	-1.24627	-1.13532	0.910972	M00145:NAD(P)H:quinone oxidoreductase, chloroplasts and cyanobacteria	ATP synthesis
91	M00149	-1.38461	-1.18375	0.854931	M00149:Succinate dehydrogenase, prokaryotes	ATP synthesis
92	M00150	-0.14309	-0.0448368	0.313348	M00150:Fumarate reductase, prokaryotes	ATP synthesis
93	M00151	-0.441909	-0.534565	1.20967	M00151:Cytochrome bc1 complex respiratory unit	ATP synthesis
94	M00152	0.805718	0.901569	1.11896	M00152:Cytochrome bc1 complex	ATP synthesis
95	M00153	-1.35245	-1.11238	0.822493	M00153:Cytochrome d ubiquinol oxidase	ATP synthesis
96	M00155	-0.392267	-0.459816	1.1722	M00155:Cytochrome c oxidase, prokaryotes	ATP synthesis
97	M00156	-0.310753	-0.229403	0.738216	M00156:Cytochrome c oxidase, cbb3-type	ATP synthesis
98	M00157	-1.88316	-1.84147	0.977862	M00157:F-type ATPase, prokaryotes and chloroplasts	ATP synthesis
99	M00159	-1.57908	-1.2367	0.783177	M00159:V-type ATPase, prokaryotes	ATP synthesis
100	M00161	0.203719	0.163033	0.800282	M00161:Photosystem II	Photosynthesis
101	M00162	0.922166	0.971376	1.05336	M00162:Cytochrome b6f complex	ATP synthesis
102	M00163	-0.0530917	0.0269945	-0.50845	M00163:Photosystem I	Photosynthesis
103	M00165	-2.45877	-2.41605	0.982623	M00165:Reductive pentose phosphate cycle (Calvin cycle)	Carbon fixation
104	M00168	-1.25864	-1.01488	0.80633	M00168:CAM (Crassulacean acid metabolism), dark	Carbon fixation
105	M00169	-2.20674	-1.99136	0.902399	M00169:CAM (Crassulacean acid metabolism), light	Carbon fixation
106	M00170	-2.0976	-2.04318	0.974055	M00170:C4-dicarboxylic acid cycle, phosphoenolpyruvate carboxykinase type	Carbon fixation
107	M00172	-2.20668	-1.99774	0.905314	M00172:C4-dicarboxylic acid cycle, NADP+ -malic enzyme type	Carbon fixation
108	M00173	-2.27289	-1.60052	0.704181	M00173:Reductive citrate cycle (Arnon-Buchanan cycle)	Carbon fixation
109	M00174	1.28131	1.22652	0.957239	M00174:Methane oxidation, methanotroph, methane => formaldehyde	Methane metabolism
110	M00175	0.37536	0.274431	0.731114	M00175:Nitrogen fixation, nitrogen => ammonia	Nitrogen metabolism
111	M00176	-1.30166	-1.02764	0.789483	M00176:Assimilatory sulfate reduction, sulfate => H2S	Sulfur metabolism
112	M00178	-1.86006	-2.99607	1.61074	M00178:Ribosome, bacteria	Ribosome
113	M00179	-1.82276	-3.19143	1.75088	M00179:Ribosome, archaea	Ribosome
114	M00183	-1.83692	-3.30309	1.79816	M00183:RNA polymerase, bacteria	RNA polymerase
115	M00185	-0.34571	-0.405709	1.17355	M00185:Sulfate transport system	Mineral and organic ion transport system
116	M00186	-0.338468	-0.52086	1.53887	M00186:Tungstate transport system	Mineral and organic ion transport system
117	M00188	-0.847719	-1.032	1.21738	M00188:NitT/TauT family transport system	Mineral and organic ion transport system
118	M00189	-1.76843	-1.36399	0.7713	M00189:Molybdate transport system	Mineral and organic ion transport system
119	M00190	-0.434532	-0.604481	1.39111	M00190:Iron(III) transport system	Mineral and organic ion transport system
120	M00191	-0.564229	-0.619809	1.09851	M00191:Thiamine transport system	Mineral and organic ion transport system
121	M00192	-0.26177	-0.192963	0.737148	M00192:Putative thiamine transport system	Mineral and organic ion transport system
122	M00193	-0.7059	-0.939252	1.33057	M00193:Putative spermidine/putrescine transport system	Mineral and organic ion transport system
123	M00194	-0.217692	-0.298788	1.37253	M00194:Maltose/maltodextrin transport system	Saccharide and polyol transport system
124	M00196	-0.313574	-0.399435	1.27381	M00196:Multiple sugar transport system	Saccharide and polyol transport system
125	M00198	-0.439079	-0.522808	1.19069	M00198:Putative sn-glycerol-phosphate transport system	Saccharide and polyol transport system
126	M00199	-0.221693	-0.264291	1.19215	M00199:L-Arabinose/lactose transport system	Saccharide and polyol transport system
127	M00200	-0.380529	-0.501319	1.31742	M00200:Putative sorbitol/mannitol transport system	Saccharide and polyol transport system
128	M00201	-0.784973	-0.860551	1.09628	M00201:alpha-Glucoside transport system	Saccharide and polyol transport system
129	M00202	-0.0962291	-0.180854	1.87941	M00202:Oligogalacturonide transport system	Saccharide and polyol transport system
130	M00204	-0.63856	-0.797903	1.24953	M00204:Trehalose/maltose transport system	Saccharide and polyol transport system
131	M00205	-0.109527	-0.140363	1.28154	M00205:N-Acetylglucosamine transport system	Saccharide and polyol transport system
132	M00206	-0.311171	-0.42403	1.36269	M00206:Cellobiose transport system	Saccharide and polyol transport system
133	M00207	-0.32035	-0.4081	1.27392	M00207:Putative multiple sugar transport system	Saccharide and polyol transport system
134	M00208	-0.735031	-0.571543	0.777578	M00208:Glycine betaine/proline transport system	Mineral and organic ion transport system
135	M00209	-0.981222	-0.874624	0.891362	M00209:Osmoprotectant transport system	Mineral and organic ion transport system
136	M00210	-1.37415	-1.23083	0.895705	M00210:Putative ABC transport system	Saccharide and polyol transport system
137	M00211	-0.837351	-0.653931	0.780952	M00211:Putative ABC transport system	Saccharide and polyol transport system
138	M00212	-1.00078	-0.934082	0.933358	M00212:Ribose transport system	Saccharide and polyol transport system
139	M00213	-0.311651	-0.346111	1.11057	M00213:L-Arabinose transport system	Saccharide and polyol transport system
140	M00214	-0.187589	-0.254864	1.35863	M00214:Methyl-galactoside transport system	Saccharide and polyol transport system
141	M00215	-0.358626	-0.424676	1.18418	M00215:D-Xylose transport system	Saccharide and polyol transport system
142	M00216	-0.261419	-0.337286	1.29021	M00216:Multiple sugar transport system	Saccharide and polyol transport system
143	M00217	0.368373	0.148755	0.403816	M00217:D-Allose transport system	Saccharide and polyol transport system
144	M00218	-0.359563	-0.478166	1.32985	M00218:Fructose transport system	Saccharide and polyol transport system
145	M00219	-0.129388	-0.10219	0.789794	M00219:AI-2 transport system	Saccharide and polyol transport system
146	M00220	-0.394864	-0.453049	1.14736	M00220:Rhamnose transport system	Saccharide and polyol transport system
147	M00221	-0.362244	-0.501939	1.38564	M00221:Putative simple sugar transport system	Saccharide and polyol transport system
148	M00222	-1.63291	-1.4746	0.903049	M00222:Phosphate transport system	Phosphate and amino acid transport system
149	M00223	-0.397209	-0.557361	1.40319	M00223:Phosphonate transport system	Phosphate and amino acid transport system
150	M00224	NA	NA	#VALUE!	M00224:Fluoroquinolones transport system	ABC-2 type and other transport systems
151	M00225	-0.22829	-0.336199	1.47269	M00225:Lysine/arginine/ornithine transport system	Phosphate and amino acid transport system
152	M00226	-0.322527	-0.419415	1.3004	M00226:Histidine transport system	Phosphate and amino acid transport system
153	M00227	-0.595876	-0.72013	1.20852	M00227:Glutamine transport system	Phosphate and amino acid transport system
154	M00228	-0.523536	-0.674924	1.28916	M00228:Putative glutamine transport system	Phosphate and amino acid transport system
155	M00229	-0.308507	-0.35212	1.14137	M00229:Arginine transport system	Phosphate and amino acid transport system
156	M00230	-0.379412	-0.290765	0.766356	M00230:Glutamate/aspartate transport system	Phosphate and amino acid transport system
157	M00231	-0.385556	-0.506907	1.31474	M00231:Octopine/nopaline transport system	Phosphate and amino acid transport system
158	M00232	-0.631634	-0.619129	0.980203	M00232:General L-amino acid transport system	Phosphate and amino acid transport system
159	M00233	-0.223104	-0.314233	1.40846	M00233:Glutamate transport system	Phosphate and amino acid transport system
160	M00234	-0.444623	-0.570745	1.28366	M00234:Cystine transport system	Phosphate and amino acid transport system
161	M00235	-0.25917	-0.393216	1.51722	M00235:Arginine/ornithine transport system	Phosphate and amino acid transport system
162	M00236	-0.671879	-0.869692	1.29442	M00236:Putative polar amino acid transport system	Phosphate and amino acid transport system
163	M00237	-0.370832	-0.528895	1.42624	M00237:Branched-chain amino acid transport system	Phosphate and amino acid transport system
164	M00238	-0.520157	-0.656479	1.26208	M00238:D-Methionine transport system	Phosphate and amino acid transport system
165	M00239	-0.463521	-0.587618	1.26773	M00239:Peptides/nickel transport system	Peptide and nickel transport system
166	M00240	-1.54849	-1.21325	0.783505	M00240:Iron complex transport system	Metallic cation, iron-siderophore and vitamin B12 transport system
167	M00241	-0.18996	-0.13126	0.690987	M00241:Vitamin B12 transport system	Metallic cation, iron-siderophore and vitamin B12 transport system
168	M00242	-1.96778	-1.47043	0.747254	M00242:Zinc transport system	Metallic cation, iron-siderophore and vitamin B12 transport system
169	M00243	-0.524984	-0.646823	1.23208	M00243:Manganese/iron transport system	Metallic cation, iron-siderophore and vitamin B12 transport system
170	M00244	-1.22953	-0.914931	0.744133	M00244:Putative zinc/manganese transport system	Metallic cation, iron-siderophore and vitamin B12 transport system
171	M00245	-0.371088	-0.508083	1.36917	M00245:Cobalt/nickel transport system	Metallic cation, iron-siderophore and vitamin B12 transport system
172	M00246	-0.372068	-0.509124	1.36836	M00246:Nickel transport system	Metallic cation, iron-siderophore and vitamin B12 transport system
173	M00247	-0.351999	-0.45989	1.30651	M00247:Putative ABC transport system	Metallic cation, iron-siderophore and vitamin B12 transport system
174	M00248	-1.16761	-1.36354	1.1678	M00248:Putative antibiotic transport system	ABC-2 type and other transport systems
175	M00249	-0.888877	-0.935262	1.05218	M00249:Capsular polysaccharide transport system	ABC-2 type and other transport systems
176	M00250	-0.990015	-0.984234	0.994161	M00250:Lipopolysaccharide transport system	ABC-2 type and other transport systems
177	M00251	-0.291046	-0.39819	1.36814	M00251:Teichoic acid transport system	ABC-2 type and other transport systems
178	M00252	-0.618084	-0.822489	1.33071	M00252:Lipooligosaccharide transport system	ABC-2 type and other transport systems
179	M00253	-0.235398	-0.409155	1.73814	M00253:Sodium transport system	ABC-2 type and other transport systems
180	M00254	-1.7824	-1.30033	0.729541	M00254:ABC-2 type transport system	ABC-2 type and other transport systems
181	M00255	-2.23294	-1.64949	0.738707	M00255:Lipoprotein-releasing system	ABC-2 type and other transport systems
182	M00256	-2.63428	-1.8117	0.687738	M00256:Cell division transport system	ABC-2 type and other transport systems
183	M00257	0.0120275	-0.11583	-9.63043	M00257:Hemin transport system	ABC-2 type and other transport systems
184	M00258	-2.27899	-1.77079	0.777006	M00258:Putative ABC transport system	ABC-2 type and other transport systems
185	M00259	-1.05945	-0.789244	0.744954	M00259:Heme transport system	ABC-2 type and other transport systems
186	M00260	-2.54137	-1.87515	0.737851	M00260:DNA polymerase III complex, bacteria	DNA polymerase
187	M00265	-0.256744	-0.325142	1.26641	M00265:PTS system, glucose-specific II component	Phosphotransferase system (PTS)
188	M00266	-0.00367443	-0.0759491	20.6696	M00266:PTS system, maltose and glucose-specific II component	Phosphotransferase system (PTS)
189	M00267	-0.205944	-0.252519	1.22615	M00267:PTS system, N-acetylglucosamine-specific II component	Phosphotransferase system (PTS)
190	M00268	-0.0868321	-0.0793822	0.914204	M00268:PTS system, arbutin-like II component	Phosphotransferase system (PTS)
191	M00269	0.0247023	-0.105245	-4.26052	M00269:PTS system, sucrose-specific II component	Phosphotransferase system (PTS)
192	M00270	0.0485135	-0.0167192	-0.344631	M00270:PTS system, trehalose-specific II component	Phosphotransferase system (PTS)
193	M00271	-0.18439	-0.259265	1.40607	M00271:PTS system, beta-glucosides-specific II component	Phosphotransferase system (PTS)
194	M00272	-0.102945	-0.134503	1.30656	M00272:PTS system, arbutin-, cellobiose-, and salicin-specific II component	Phosphotransferase system (PTS)
195	M00273	-0.189878	-0.286158	1.50706	M00273:PTS system, fructose-specific II component	Phosphotransferase system (PTS)
196	M00274	0.331829	0.196265	0.591466	M00274:PTS system, mannitol-specific II component	Phosphotransferase system (PTS)
197	M00275	-0.121615	-0.146875	1.2077	M00275:PTS system, cellobiose-specific II component	Phosphotransferase system (PTS)
198	M00276	-0.135913	-0.166262	1.2233	M00276:PTS system, mannose-specific II component	Phosphotransferase system (PTS)
199	M00277	0.0221909	-0.00351124	-0.158228	M00277:PTS system, N-acetylgalactosamine-specific II component	Phosphotransferase system (PTS)
200	M00278	0.416307	0.44762	1.07522	M00278:PTS system, sorbose-specific II component	Phosphotransferase system (PTS)
201	M00279	-1.00311	-0.84011	0.837509	M00279:PTS system, galactitol-specific II component	Phosphotransferase system (PTS)
202	M00280	0.315728	0.371268	1.17591	M00280:PTS system, glucitol/sorbitol-specific II component	Phosphotransferase system (PTS)
203	M00281	0.123623	0.0580437	0.469523	M00281:PTS system, lactose-specific II component	Phosphotransferase system (PTS)
204	M00282	0.092244	0.00693784	0.0752118	M00282:PTS system, D-glucosamine-specific II component	Phosphotransferase system (PTS)
205	M00283	0.112781	0.14733	1.30634	M00283:PTS system, ascorbate-specific II component	Phosphotransferase system (PTS)
206	M00287	0.0223236	0.021914	0.981649	M00287:PTS system, galactosamine-specific II component	Phosphotransferase system (PTS)
207	M00298	0.0318085	-0.0986751	-3.10216	M00298:Multidrug/hemolysin transport system	ABC-2 type and other transport systems
208	M00299	-2.08915	-1.72678	0.826549	M00299:Spermidine/putrescine transport system	Mineral and organic ion transport system
209	M00300	-0.970986	-1.22204	1.25856	M00300:Putrescine transport system	Mineral and organic ion transport system
210	M00301	-0.429838	-0.587551	1.36691	M00301:Mannopine transport system	Mineral and organic ion transport system
211	M00302	-0.544186	-0.606611	1.11471	M00302:2-Aminoethylphosphonate transport system	Mineral and organic ion transport system
212	M00303	-0.0845845	-0.123454	1.45954	M00303:PTS system, N-acetylmuramic acid-specific II component	Phosphotransferase system (PTS)
213	M00305	0.986498	1.1079	1.12307	M00305:PTS system, 2-O-A-mannosyl-D-glycerate-specific II component	Phosphotransferase system (PTS)
214	M00306	0.219394	0.307423	1.40124	M00306:PTS system, fructose-specific II-like component	Phosphotransferase system (PTS)
215	M00307	-1.42637	-1.26837	0.889228	M00307:Pyruvate oxidation, pyruvate => acetyl-CoA	Central carbohydrate metabolism
216	M00308	-1.6613	-1.4757	0.888281	M00308:Semi-phosphorylative Entner-Doudoroff pathway, gluconate => glyceraldehyde-3P + pyruvate	Central carbohydrate metabolism
217	M00310	-0.542503	-0.747245	1.3774	M00310:Pyruvate:ferredoxin oxidoreductase	Carbohydrate metabolism
218	M00311	-1.55019	-1.26374	0.815215	M00311:2-oxoglutarate:ferredoxin oxidoreductase	Carbohydrate metabolism
219	M00313	-1.44903	-1.17379	0.810049	M00313:indolepyruvate:ferredoxin oxidoreductase	Carbohydrate metabolism
220	M00314	-0.936931	-1.18538	1.26517	M00314:Bacitracin transport system	ABC-2 type and other transport systems
221	M00315	-0.367005	-0.536747	1.46251	M00315:Uncharacterized ABC transport system	ABC-2 type and other transport systems
222	M00316	0.0724513	-0.0470685	-0.649657	M00316:Manganese transport system	Metallic cation, iron-siderophore and vitamin B12 transport system
223	M00317	0.348552	0.413272	1.18568	M00317:Manganese/iron transport system	Metallic cation, iron-siderophore and vitamin B12 transport system
224	M00318	0.32262	0.200672	0.622008	M00318:Iron/zinc/copper transport system	Metallic cation, iron-siderophore and vitamin B12 transport system
225	M00319	0.768384	0.642213	0.835797	M00319:Manganese/zinc/iron transport system	Metallic cation, iron-siderophore and vitamin B12 transport system
226	M00320	-1.50374	-1.34123	0.891933	M00320:Lipopolysaccharide export system	ABC-2 type and other transport systems
227	M00321	-0.742062	-0.912607	1.22983	M00321:Bicarbonate transport system	Mineral and organic ion transport system
228	M00322	-0.841456	-0.833615	0.990682	M00322:Neutral amino acid transport system	Phosphate and amino acid transport system
229	M00323	-0.645317	-0.653598	1.01283	M00323:Urea transport system	Phosphate and amino acid transport system
230	M00324	-0.337232	-0.433399	1.28517	M00324:Dipeptide transport system	Peptide and nickel transport system
231	M00325	-1.07463	-0.853715	0.794427	M00325:alpha-Hemolysin/cyclolysin transport system	Bacterial secretion system
232	M00326	-1.07594	-0.843825	0.784267	M00326:RTX toxin transport system	Bacterial secretion system
233	M00328	-1.10041	-0.993648	0.902978	M00328:Hemophore/metalloprotease transport system	Bacterial secretion system
234	M00330	0.109234	0.0964355	0.882831	M00330:Adhesin protein transport system	Bacterial secretion system
235	M00331	-0.169973	-0.329201	1.93678	M00331:Type II general secretion system	Bacterial secretion system
236	M00332	-0.380092	-0.319997	0.841894	M00332:Type III secretion system	Bacterial secretion system
237	M00333	-0.117094	-0.23198	1.98114	M00333:Type IV secretion system	Bacterial secretion system
238	M00334	-0.497021	-0.402471	0.809766	M00334:Type VI secretion system	Bacterial secretion system
239	M00335	-2.70487	-2.3917	0.88422	M00335:Sec (secretion) system	Bacterial secretion system
240	M00336	-1.28972	-1.05299	0.81645	M00336:Twin-arginine translocation (Tat) system	Bacterial secretion system
241	M00338	-0.37651	-0.540694	1.43607	M00338:Cysteine biosynthesis, homocysteine => cysteine	Cysteine and methionine metabolism
242	M00339	-1.00052	-0.786974	0.786564	M00339:RaxAB-RaxC type I secretion system	Bacterial secretion system
243	M00342	0.373704	0.389353	1.04188	M00342:Bacterial proteasome	Proteasome
244	M00343	-0.183963	-0.127233	0.69162	M00343:Archaeal proteasome	Proteasome
245	M00344	-1.86582	-2.72018	1.4579	M00344:Formaldehyde assimilation, xylulose monophosphate pathway	Methane metabolism
246	M00345	-2.25826	-1.85831	0.822894	M00345:Formaldehyde assimilation, ribulose monophosphate pathway	Methane metabolism
247	M00346	-2.49179	-1.92215	0.771394	M00346:Formaldehyde assimilation, serine pathway	Methane metabolism
248	M00348	0.199791	0.332799	1.66573	M00348:Glutathione transport system	Peptide and nickel transport system
249	M00349	0.877794	0.691856	0.788176	M00349:Microcin C transport system	Peptide and nickel transport system
250	M00350	-1.14975	-1.24915	1.08645	M00350:Capsaicin biosynthesis, L-Phenylalanine => Capsaicin	Aromatic amino acid metabolism
251	M00356	-0.570293	-0.468959	0.822313	M00356:Methanogenesis, methanol => methane	Methane metabolism
252	M00358	-0.195942	-0.248418	1.26781	M00358:Coenzyme M biosynthesis	Methane metabolism
253	M00359	-2.00672	-3.14532	1.5674	M00359:Aminoacyl-tRNA biosynthesis, eukaryotes	Aminoacyl tRNA
254	M00360	-1.98473	-3.14899	1.58661	M00360:Aminoacyl-tRNA biosynthesis, prokaryotes	Aminoacyl tRNA
255	M00361	-2.12992	-1.54756	0.726579	M00361:Nucleotide sugar biosynthesis, eukaryotes	Nucleotide sugar
256	M00362	-2.10687	-1.54566	0.733629	M00362:Nucleotide sugar biosynthesis, prokaryotes	Nucleotide sugar
257	M00364	-2.48642	-2.02911	0.816077	M00364:C10-C20 isoprenoid biosynthesis, bacteria	Terpenoid backbone biosynthesis
258	M00365	-1.47363	-1.20793	0.819693	M00365:C10-C20 isoprenoid biosynthesis, archaea	Terpenoid backbone biosynthesis
259	M00366	-2.40431	-1.79195	0.745306	M00366:C10-C20 isoprenoid biosynthesis, plants	Terpenoid backbone biosynthesis
260	M00367	-1.10165	-1.00671	0.913824	M00367:C10-C20 isoprenoid biosynthesis, non-plant eukaryotes	Terpenoid backbone biosynthesis
261	M00368	-1.77834	-2.32385	1.30675	M00368:Ethylene biosynthesis, methionine => ethylene	Cysteine and methionine metabolism
262	M00373	-1.65439	-1.24503	0.752561	M00373:Ethylmalonyl pathway	Other carbohydrate metabolism
263	M00374	-2.60756	-2.20979	0.847456	M00374:Dicarboxylate-hydroxybutyrate cycle	Carbon fixation
264	M00376	-2.12382	-1.47836	0.696085	M00376:3-Hydroxypropionate bi-cycle	Carbon fixation
265	M00377	-2.53344	-2.12955	0.840578	M00377:Reductive acetyl-CoA pathway (Wood-Ljungdahl pathway)	Carbon fixation
266	M00378	-0.0590459	-0.10843	1.83637	M00378:F420 biosynthesis	Methane metabolism
267	M00394	-1.97097	-2.79003	1.41557	M00394:RNA degradosome	RNA processing
268	M00400	-0.575776	-0.581077	1.00921	M00400:p97-Ufd1-Npl4 complex	Protein processing
269	M00416	1.03119	0.937801	0.909434	M00416:Cytochrome aa3-600 menaquinol oxidase	ATP synthesis
270	M00417	0.222225	0.270194	1.21586	M00417:Cytochrome o ubiquinol oxidase	ATP synthesis
271	M00422	0.0834731	0.000233752	0.00280033	M00422:Acetyl-CoA pathway, CO2 => acetyl-CoA	Methane metabolism
272	M00423	NA	NA	#VALUE!	M00423:Molybdate/tungstate transport system	Mineral and organic ion transport system
273	M00429	-1.59725	-1.65651	1.0371	M00429:Competence-related DNA transformation transporter	Bacterial secretion system
274	M00432	-2.22734	-1.96929	0.884145	M00432:Leucine biosynthesis, 2-oxoisovalerate => 2-oxoisocaproate	Branched-chain amino acid metabolism
275	M00434	-1.96377	-1.76715	0.899874	M00434:PhoR-PhoB (phosphate starvation response) two-component regulatory system	Two-component regulatory system
276	M00435	NA	NA	#VALUE!	M00435:Taurine transport system	Mineral and organic ion transport system
277	M00436	NA	NA	#VALUE!	M00436:Sulfonate transport system	Mineral and organic ion transport system
278	M00438	NA	NA	#VALUE!	M00438:Nitrate/nitrite transport system	Mineral and organic ion transport system
279	M00439	1.39872	1.32774	0.949256	M00439:Oligopeptide transport system	Peptide and nickel transport system
280	M00440	-0.389697	-0.430319	1.10424	M00440:Nickel transport system	Peptide and nickel transport system
281	M00442	NA	NA	#VALUE!	M00442:Putative hydroxymethylpyrimidine transport system	Mineral and organic ion transport system
282	M00443	-0.928306	-1.13359	1.22113	M00443:SenX3-RegX3 (phosphate starvation response) two-component regulatory system	Two-component regulatory system
283	M00444	-1.68914	-1.39699	0.82704	M00444:PhoQ-PhoP (magnesium transport) two-component regulatory system	Two-component regulatory system
284	M00445	-1.48758	-1.45195	0.976047	M00445:EnvZ-OmpR (osmotic stress response) two-component regulatory system	Two-component regulatory system
285	M00446	-1.49652	-1.39582	0.932714	M00446:RstB-RstA two-component regulatory system	Two-component regulatory system
286	M00447	-1.14911	-1.36766	1.19019	M00447:CpxA-CpxR (envelope stress response) two-component regulatory system	Two-component regulatory system
287	M00448	-0.22496	-0.410654	1.82545	M00448:CssS-CssR (secretion stress response) two-component regulatory system	Two-component regulatory system
288	M00449	-0.949943	-1.13079	1.19038	M00449:CreC-CreB (phosphate regulation) two-component regulatory system	Two-component regulatory system
289	M00450	-1.13912	-1.34748	1.18291	M00450:BaeS-BaeR (envelope stress response) two-component regulatory system	Two-component regulatory system
290	M00451	-1.34967	-1.09753	0.813187	M00451:BasS-BasR (antimicrobial peptide resistance) two-component regulatory system	Two-component regulatory system
291	M00452	-1.51964	-1.1048	0.727015	M00452:CusS-CusR (copper tolerance) two-component regulatory system	Two-component regulatory system
292	M00453	-0.374929	-0.60321	1.60887	M00453:QseC-QseB (quorum sensing) two-component regulatory system	Two-component regulatory system
293	M00454	-1.81018	-1.75054	0.967053	M00454:KdpD-KdpE (potassium transport) two-component regulatory system	Two-component regulatory system
294	M00455	-1.43159	-1.1081	0.774035	M00455:TorS-TorR (TMAO respiration) two-component regulatory system	Two-component regulatory system
295	M00456	-1.42704	-1.05347	0.73822	M00456:ArcB-ArcA (anoxic redox control) two-component regulatory system	Two-component regulatory system
296	M00457	-1.97702	-1.63684	0.827933	M00457:TctE-TctD (tricarboxylic acid transport) two-component regulatory system	Two-component regulatory system
297	M00458	-1.38389	-1.5542	1.12306	M00458:ResE-ResD (aerobic and anaerobic respiration) two-component regulatory system	Two-component regulatory system
298	M00459	-1.23905	-1.45458	1.17395	M00459:VicK-VicR (cell wall metabolism) two-component regulatory system	Two-component regulatory system
299	M00460	-1.43403	-1.45539	1.0149	M00460:MprB-MprA (maintenance of persistent infection) two-component regulatory system	Two-component regulatory system
300	M00461	-1.32722	-1.35633	1.02193	M00461:MtrB-MtrA (osmotic stress response) two-component regulatory system	Two-component regulatory system
301	M00462	-0.211942	-0.0718077	0.338809	M00462:PrrB-PrrA (intracellular multiplication) two-component regulatory system	Two-component regulatory system
302	M00463	-1.03252	-0.977122	0.946346	M00463:TrcS-TrcR two-component regulatory system	Two-component regulatory system
303	M00465	-1.32704	-1.03515	0.780044	M00465:ManS-ManR (manganese homeostasis) two-component regulatory system	Two-component regulatory system
304	M00466	-1.157	-0.852496	0.736819	M00466:NblS-NblR (photosynthesis) two-component regulatory system	Two-component regulatory system
305	M00467	-1.82254	-1.46222	0.8023	M00467:SasA-RpaAB (circadian timing mediating) two-component regulatory system	Two-component regulatory system
306	M00468	-1.34681	-1.09099	0.81006	M00468:SaeS-SaeR (staphylococcal virulence regulation) two-component regulatory system	Two-component regulatory system
307	M00469	-0.238582	-0.356263	1.49325	M00469:BceS-BceR (bacitracin transport) two-component regulatory system	Two-component regulatory system
308	M00471	-1.15527	-1.02756	0.889456	M00471:NarX-NarL (nitrate respiration) two-component regulatory system	Two-component regulatory system
309	M00472	-0.79342	-0.878752	1.10755	M00472:NarQ-NarP (nitrate respiration) two-component regulatory system	Two-component regulatory system
310	M00473	-0.806872	-0.659138	0.816906	M00473:UhpB-UhpA (hexose phosphates uptake) two-component regulatory system	Two-component regulatory system
311	M00474	-1.13551	-0.84311	0.742494	M00474:RcsC-RcsD-RcsB (capsule synthesis) two-component regulatory system	Two-component regulatory system
312	M00475	-1.29575	-0.970549	0.749025	M00475:BarA-UvrY (central carbon metabolism) two-component regulatory system	Two-component regulatory system
313	M00476	-0.482219	-0.500962	1.03887	M00476:ComP-ComA (competence) two-component regulatory system	Two-component regulatory system
314	M00477	-1.57694	-1.20581	0.764649	M00477:EvgS-EvgA (acid and drug tolerance) two-component regulatory system	Two-component regulatory system
315	M00478	-1.0713	-0.962928	0.89884	M00478:DegS-DegU (multicellular behavior control) two-component regulatory system	Two-component regulatory system
316	M00479	-1.28178	-1.37755	1.07471	M00479:DesK-DesR (membrane lipid fluidity regulation) two-component regulatory system	Two-component regulatory system
317	M00480	-0.796308	-0.825007	1.03604	M00480:VraS-VraR (cell-wall peptidoglycan synthesis) two-component regulatory system	Two-component regulatory system
318	M00481	-1.1738	-1.03319	0.880206	M00481:LiaS-LiaR (cell wall stress response) two-component regulatory system	Two-component regulatory system
319	M00482	-0.146257	-0.108764	0.743649	M00482:DevS-DevR (redox response) two-component regulatory system	Two-component regulatory system
320	M00483	-0.701857	-0.573388	0.816958	M00483:NreB-NreC (dissimilatory nitrate/nitrite reduction) two-component regulatory system	Two-component regulatory system
321	M00484	-0.338539	-0.429873	1.26979	M00484:YdfH-YdfI two-component regulatory system	Two-component regulatory system
322	M00485	-0.484952	-0.688702	1.42015	M00485:KinABCDE-Spo0FA (sporulation control) two-component regulatory system	Two-component regulatory system
323	M00486	-0.52442	-0.450302	0.858666	M00486:CitA-CitB (citrate fermentation) two-component regulatory system	Two-component regulatory system
324	M00487	-0.749594	-0.735137	0.980713	M00487:CitS-CitT (magnesium-citrate transport) two-component regulatory system	Two-component regulatory system
325	M00488	0.0496263	0.136277	2.74606	M00488:DcuS-DcuR (C4-dicarboxylate metabolism) two-component regulatory system	Two-component regulatory system
326	M00489	NA	NA	#VALUE!	M00489:DctS-DctR (C4-dicarboxylate transport) two-component regulatory system	Two-component regulatory system
327	M00490	-0.423302	-0.506558	1.19668	M00490:MalK-MalR (malate transport) two-component regulatory system	Two-component regulatory system
328	M00491	-0.261567	-0.398521	1.52359	M00491:Putative arabinogalactan oligomer transport system	Saccharide and polyol transport system
329	M00492	-1.65088	-1.37699	0.834092	M00492:LytS-LytR two-component regulatory system	Two-component regulatory system
330	M00493	-1.6555	-1.49448	0.902738	M00493:AlgZ-AlgR (alginate production) two-component regulatory system	Two-component regulatory system
331	M00495	-0.297242	-0.380832	1.28122	M00495:AgrC-AgrA (exoprotein synthesis) two-component regulatory system	Two-component regulatory system
332	M00497	-1.41198	-1.08989	0.771891	M00497:GlnL-GlnG (nitrogen regulation) two-component regulatory system	Two-component regulatory system
333	M00498	-1.40822	-1.18492	0.841436	M00498:NtrY-NtrX (nitrogen regulation) two-component regulatory system	Two-component regulatory system
334	M00499	-1.36623	-1.12435	0.822954	M00499:HydH-HydG (metal tolerance) two-component regulatory system	Two-component regulatory system
335	M00500	-1.39724	-1.03826	0.743082	M00500:AtoS-AtoC (cPHB biosynthesis) two-component regulatory system	Two-component regulatory system
336	M00501	-1.35782	-1.07473	0.791516	M00501:PilS-PilR (type 4 fimbriae synthesis) two-component regulatory system	Two-component regulatory system
337	M00502	-1.35333	-1.05527	0.779757	M00502:GlrK-GlrR (amino sugar metabolism) two-component regulatory system	Two-component regulatory system
338	M00503	-0.534236	-0.414295	0.77549	M00503:PgtB-PgtA (phosphoglycerate transport) two-component regulatory system	Two-component regulatory system
339	M00504	-1.39449	-1.07341	0.76975	M00504:DctB-DctD (C4-dicarboxylate transport) two-component regulatory system	Two-component regulatory system
340	M00505	-1.29862	-1.03772	0.799094	M00505:KinB-AlgB (alginate production) two-component regulatory system	Two-component regulatory system
341	M00506	-1.82581	-1.5265	0.836067	M00506:CheA-CheYBV (chemotaxis) two-component regulatory system	Two-component regulatory system
342	M00507	-1.10665	-0.821643	0.742461	M00507:ChpA-ChpB/PilGH (chemosensory) two-component regulatory system	Two-component regulatory system
343	M00509	-0.998612	-1.23515	1.23687	M00509:WspE-WspRF (chemosensory) two-component regulatory system	Two-component regulatory system
344	M00510	-0.504571	-0.476587	0.94454	M00510:Cph1-Rcp1 (light response) two-component regulatory system	Two-component regulatory system
345	M00511	-1.49123	-1.06982	0.717407	M00511:PleC-PleD (cell fate control) two-component regulatory system	Two-component regulatory system
346	M00512	-0.127721	-0.388627	3.0428	M00512:CckA-CtrA/CpdR (cell cycle control) two-component regulatory system	Two-component regulatory system
347	M00513	-1.32375	-1.03107	0.778901	M00513:LuxQN/CqsS-LuxU-LuxO (quorum sensing) two-component regulatory system	Two-component regulatory system
348	M00514	-0.405342	-0.245231	0.604997	M00514:TtrS-TtrR (tetrathionate respiration) two-component regulatory system	Two-component regulatory system
349	M00515	-1.31356	-1.04126	0.792701	M00515:FlrB-FlrC (polar flagellar synthesis) two-component regulatory system	Two-component regulatory system
350	M00517	-0.881844	-1.06209	1.2044	M00517:RpfC-RpfG (cell-to-cell signaling) two-component regulatory system	Two-component regulatory system
351	M00518	-0.475619	-0.490319	1.03091	M00518:GlnK-GlnL (glutamine utilization) two-component regulatory system	Two-component regulatory system
352	M00519	-1.2335	-1.228	0.995545	M00519:YesM-YesN two-component regulatory system	Two-component regulatory system
353	M00520	NA	NA	#VALUE!	M00520:ChvG-ChvI (acidity sensing) two-component regulatory system	Two-component regulatory system
354	M00521	NA	NA	#VALUE!	M00521:CiaH-CiaR two-component regulatory system	Two-component regulatory system
355	M00522	NA	NA	#VALUE!	M00522:SalK-SalR two-component regulatory system	Two-component regulatory system
356	M00523	NA	NA	#VALUE!	M00523:RegB-RegA (redox response) two-component regulatory system	Two-component regulatory system
357	M00524	NA	NA	#VALUE!	M00524:FixL-FixJ (nitrogen fixation) two-component regulatory system	Two-component regulatory system
358	M00525	-2.5286	-2.24451	0.887652	M00525:Lysine biosynthesis, acetyl-DAP pathway, aspartate => lysine	Lysine metabolism
359	M00526	-2.24276	-1.77493	0.791404	M00526:Lysine biosynthesis, DAP dehydrogenase pathway, aspartate => lysine	Lysine metabolism
360	M00527	-2.27694	-2.07535	0.911462	M00527:Lysine biosynthesis, DAP aminotransferase pathway, aspartate => lysine	Lysine metabolism
361	M00529	-0.0472812	0.0245075	-0.518335	M00529:Denitrification, nitrate => nitrogen	Nitrogen metabolism
362	M00530	-0.537857	-0.363909	0.67659	M00530:Dissimilatory nitrate reduction, nitrate => ammonia	Nitrogen metabolism
363	M00531	-0.12248	-0.122563	1.00068	M00531:Assimilatory nitrate reduction, nitrate => ammonia	Nitrogen metabolism
364	M00532	-2.21758	-1.55424	0.70087	M00532:Photorespiration	Other carbohydrate metabolism
365	M00533	-0.905659	-0.926045	1.02251	M00533:Homoprotocatechuate degradation, homoprotocatechuate => 2-oxohept-3-enedioate	Aromatic amino acid metabolism
366	M00535	-2.21378	-1.64639	0.7437	M00535:Isoleucine biosynthesis, pyruvate => 2-oxobutanoate	Branched-chain amino acid metabolism
367	M00537	-0.984931	-0.922985	0.937107	M00537:Xylene degradation, xylene => methylbenzoate	Aromatics degradataion
368	M00538	-0.984931	-0.922985	0.937107	M00538:Toluene degradation, toluene => benzoate	Aromatics degradataion
369	M00540	-1.01967	-1.04285	1.02273	M00540:Benzoate degradation, cyclohexanecarboxylic acid =>pimeloyl-CoA	Aromatics degradataion
370	M00542	-0.379844	-0.307243	0.808867	M00542:EHEC/EPEC pathogenicity signature, T3SS and effectors	Pathogenicity
371	M00545	0.0157429	0.0889912	5.65278	M00545:Trans-cinnamate degradation, trans-cinnamate => 2-oxopent-4-enoate + fumarate	Aromatic amino acid metabolism
372	M00546	-0.342965	-0.417871	1.21841	M00546:Purine degradation, xanthine => urea	Purine metabolism
373	M00547	-0.237801	-0.120601	0.507152	M00547:Benzene/toluene degradation, benzene => catechol / toluene => 3-methylcatechol	Aromatics degradataion
374	M00548	NA	NA	#VALUE!	M00548:Benzene degradation, benzene => catechol	Aromatics degradataion
375	M00549	-2.03433	-1.998	0.982145	M00549:Nucleotide sugar biosynthesis, glucose => UDP-glucose	Sugar metabolism
376	M00550	-1.48162	-1.174	0.792378	M00550:Ascorbate degradation, ascorbate => D-xylulose-5P	Cofactor and vitamin biosynthesis
377	M00551	-0.634161	-0.443243	0.698944	M00551:Benzoate degradation, benzoate => catechol / methylbenzoate => methylcatechol	Aromatics degradataion
378	M00554	-2.03157	-1.96354	0.966514	M00554:Nucleotide sugar biosynthesis, galactose => UDP-galactose	Sugar metabolism
379	M00555	0.148096	-0.0296081	-0.199926	M00555:Betaine biosynthesis, choline => betaine	Serine and threonine metabolism
380	M00565	-1.5774	-1.88991	1.19811	M00565:Trehalose biosynthesis, D-glucose 1P => trehalose	Sugar metabolism
381	M00566	NA	NA	#VALUE!	M00566:Dipeptide transport system, Firmicutes	Peptide and nickel transport system
382	M00568	-0.708726	-0.726607	1.02523	M00568:Catechol ortho-cleavage, catechol => 3-oxoadipate	Aromatics degradataion
383	M00569	-0.365596	-0.442066	1.20916	M00569:Catechol meta-cleavage, catechol => pyruvate + acetaldehyde	Aromatics degradataion
384	M00570	-1.91737	-2.02585	1.05657	M00570:Isoleucine biosynthesis, threonine => 2-oxobutanoate => isoleucine	Branched-chain amino acid metabolism
385	M00571	-0.994627	-0.782791	0.787019	M00571:AlgE-type Mannuronan C-5-Epimerase transport system	Bacterial secretion system
386	M00572	-2.12695	-1.45811	0.685541	M00572:Pimeloyl-ACP biosynthesis, BioC-BioH pathway, malonyl-ACP => pimeloyl-ACP	Cofactor and vitamin biosynthesis
387	M00573	-1.44389	-1.06884	0.740249	M00573:Biotin biosynthesis, BioI pathway, long-chain-acyl-ACP => pimeloyl-ACP => biotin	Cofactor and vitamin biosynthesis
388	M00575	-1.07969	-0.860027	0.796551	M00575:Pertussis pathogenicity signature 2, T1SS	Pathogenicity
389	M00577	-1.46562	-1.08165	0.738018	M00577:Biotin biosynthesis, BioW pathway, pimelate => pimeloyl-CoA => biotin	Cofactor and vitamin biosynthesis
390	M00579	-2.13603	-2.22654	1.04237	M00579:Phosphate acetyltransferase-acetate kinase pathway, acetyl-CoA => acetate	Carbon fixation
391	M00580	-0.645903	-0.458961	0.710573	M00580:Pentose phosphate pathway, archaea, fructose 6P => ribose 5P	Central carbohydrate metabolism
392	M00581	-0.344243	-0.423707	1.23083	M00581:Biotin transport system	Metallic cation, iron-siderophore and vitamin B12 transport system
393	M00582	-0.344243	-0.423707	1.23083	M00582:Energy-coupling factor transport system	Metallic cation, iron-siderophore and vitamin B12 transport system
394	M00583	NA	NA	#VALUE!	M00583:Putative peptide transport system	ABC-2 type and other transport systems
395	M00584	NA	NA	#VALUE!	M00584:Acetoin utilization transport system	ABC-2 type and other transport systems
396	M00585	NA	NA	#VALUE!	M00585:L-Cystine transport system	Phosphate and amino acid transport system
397	M00586	NA	NA	#VALUE!	M00586:Putative amino-acid transport system	Phosphate and amino acid transport system
398	M00587	NA	NA	#VALUE!	M00587:Arginine/lysine/histidine/glutamine transport system	Phosphate and amino acid transport system
399	M00589	NA	NA	#VALUE!	M00589:Putative lysine transport system	Phosphate and amino acid transport system
400	M00590	NA	NA	#VALUE!	M00590:Erythritol transport system	Saccharide and polyol transport system
401	M00591	NA	NA	#VALUE!	M00591:Putative xylitol transport system	Saccharide and polyol transport system
402	M00592	NA	NA	#VALUE!	M00592:Inositol transport system	Saccharide and polyol transport system
403	M00593	NA	NA	#VALUE!	M00593:Inositol transport system	Saccharide and polyol transport system
404	M00596	-1.47455	-1.20711	0.818625	M00596:Dissimilatory sulfate reduction, sulfate => H2S	Sulfur metabolism
405	M00597	0.362942	0.387631	1.06803	M00597:Anoxygenic photosystem II	Photosynthesis

## Sheet: Table S3
Table S3. All-genome prevalent genes. Columns are: KO identifier (KO); mean copy number across genomes in KEGG (Mean); standard deviation in copy number across genomes in KEGG (Std); copy number CoV across genomes in KEGG (CoV)
KO	Mean	Std	CoV
K00003	0.733847	0.630305	0.858905
K00012	0.807873	0.750049	0.928424
K00013	0.758237	0.4773	0.629486
K00014	1.17672	0.909705	0.773084
K00024	0.641849	0.517237	0.805855
K00027	0.64356	0.873732	1.35765
K00029	0.515618	0.700779	1.3591
K00031	0.851947	0.564524	0.662629
K00033	0.805734	0.716516	0.889271
K00036	0.870347	0.721251	0.828694
K00052	0.791613	0.529617	0.669035
K00053	0.815148	0.46538	0.570915
K00057	0.979889	0.315113	0.32158
K00058	1.18357	1.01892	0.860884
K00059	2.99401	2.90057	0.968792
K00067	0.744544	0.738481	0.991856
K00075	0.974326	0.305743	0.313799
K00077	0.866068	1.05174	1.21438
K00088	1.11767	0.681261	0.609536
K00097	0.6273	0.713696	1.13773
K00099	0.789046	0.438322	0.555509
K00111	0.87976	0.874008	0.993462
K00133	1.00899	0.384115	0.380694
K00134	1.39067	0.717862	0.516198
K00135	1.0077	1.30662	1.29663
K00145	0.762088	0.504885	0.662502
K00147	0.78819	0.497385	0.631047
K00161	0.810013	0.924549	1.1414
K00162	0.791185	0.898365	1.13547
K00163	0.484382	0.657949	1.35833
K00164	0.581943	0.517787	0.889756
K00208	0.732135	0.668477	0.913052
K00215	0.990586	0.485913	0.490531
K00226	1.01669	0.544294	0.535359
K00228	0.395807	0.497696	1.25742
K00239	0.795892	0.625941	0.786464
K00240	0.791185	0.631541	0.798221
K00241	0.680359	0.562799	0.827209
K00242	0.419769	0.509728	1.21431
K00259	0.523748	0.655098	1.25079
K00262	0.467694	0.528928	1.13093
K00265	0.54386	0.562619	1.03449
K00266	0.805306	0.751667	0.933394
K00275	0.4908	0.558151	1.13723
K00278	0.591784	0.515304	0.870763
K00281	0.430894	0.533471	1.23805
K00286	0.972187	0.616834	0.634481
K00287	0.76166	0.511839	0.672004
K00297	0.659392	0.606933	0.920443
K00324	0.731707	0.979634	1.33883
K00325	0.469405	0.579962	1.23552
K00330	0.607617	0.616832	1.01517
K00331	0.604193	0.602689	0.997511
K00332	0.447154	0.570912	1.27677
K00333	0.45828	0.592415	1.29269
K00334	0.658964	0.742152	1.12624
K00335	0.684211	0.75011	1.09631
K00336	0.6273	0.637032	1.01551
K00337	0.617886	0.623932	1.00978
K00338	0.600342	0.611094	1.01791
K00339	0.599914	0.606243	1.01055
K00340	0.590929	0.601285	1.01753
K00341	0.604193	0.622939	1.03103
K00342	0.639281	0.680719	1.06482
K00343	0.608045	0.616757	1.01433
K00362	0.440308	0.652149	1.48112
K00381	0.352589	0.527168	1.49514
K00382	1.62644	1.0324	0.634758
K00383	0.536585	0.614725	1.14562
K00384	1.74112	1.002	0.575494
K00390	0.53573	0.553229	1.03266
K00425	0.95122	0.911215	0.957943
K00426	0.961061	0.942383	0.980565
K00432	0.714163	0.796081	1.1147
K00525	1.20753	0.632302	0.523632
K00526	0.959777	0.671639	0.699786
K00527	0.4908	0.575514	1.1726
K00528	0.653402	0.758705	1.16116
K00548	0.729568	0.831321	1.13947
K00549	0.681215	0.738195	1.08364
K00554	0.984596	0.145457	0.147732
K00560	0.707745	0.508965	0.719137
K00564	0.451861	0.613231	1.35712
K00566	1.02781	0.322586	0.313856
K00567	0.893025	0.628538	0.70383
K00568	0.400941	0.548588	1.36825
K00573	0.634146	0.851939	1.34344
K00575	0.779204	1.15619	1.48381
K00600	1.12366	0.52301	0.465451
K00602	0.873342	0.403509	0.462029
K00604	1.06632	0.353913	0.3319
K00605	0.703038	0.692866	0.985531
K00606	0.730852	0.522373	0.714746
K00609	0.877193	0.414621	0.472668
K00611	0.731707	0.639848	0.874459
K00615	1.82371	1.44347	0.791502
K00616	0.993154	0.645544	0.649994
K00620	0.558408	0.526685	0.94319
K00625	0.373984	0.534292	1.42865
K00626	1.96876	2.94818	1.49748
K00627	1.04792	0.791653	0.755449
K00639	0.376123	0.548225	1.45757
K00640	0.973898	0.790781	0.811975
K00641	0.46641	0.636775	1.36527
K00645	1.00642	0.489034	0.485915
K00648	1.3466	1.14339	0.849095
K00651	0.349593	0.490117	1.40196
K00652	0.673941	0.61278	0.909249
K00655	1.39281	0.719375	0.516492
K00658	0.71074	0.611703	0.860656
K00674	0.653402	0.521369	0.797929
K00677	0.585366	0.546988	0.934437
K00681	0.896876	1.19479	1.33217
K00684	0.409071	0.495131	1.21038
K00688	0.821566	0.790019	0.961602
K00700	0.662388	0.615943	0.929883
K00703	0.607189	0.611332	1.00682
K00705	0.581087	0.596984	1.02736
K00748	0.584082	0.553407	0.947481
K00759	0.840394	0.465069	0.553394
K00760	0.789046	0.535037	0.678081
K00761	0.78605	0.46024	0.585509
K00762	0.897304	0.368504	0.410679
K00763	0.832264	0.571108	0.686211
K00764	0.866923	0.41144	0.474597
K00765	0.749251	0.453702	0.605541
K00766	0.722721	0.510197	0.705939
K00767	0.685066	0.49135	0.717229
K00768	0.450578	0.562158	1.24764
K00773	0.906718	0.35689	0.393606
K00783	0.703038	0.461578	0.656548
K00784	0.503637	0.540297	1.07279
K00788	0.95122	0.725016	0.762196
K00789	1.02054	0.399515	0.391475
K00790	1.19084	0.556167	0.467036
K00791	0.978177	0.244658	0.250116
K00793	0.853659	0.43781	0.512864
K00794	0.878477	0.46231	0.526263
K00795	0.367137	0.49343	1.34399
K00796	0.930252	0.612811	0.658758
K00797	0.544288	0.667629	1.22661
K00798	0.629439	0.768745	1.22132
K00800	0.926829	0.396005	0.427268
K00806	0.959777	0.352398	0.367167
K00812	0.578519	0.741185	1.28117
K00817	1.25075	0.987093	0.789201
K00820	1.10312	0.617858	0.560099
K00821	0.401797	0.573152	1.42647
K00826	1.0997	0.690968	0.628324
K00831	0.668806	0.520712	0.778569
K00833	0.595635	0.497695	0.83557
K00845	1.02995	0.895456	0.869414
K00847	0.773214	0.777795	1.00593
K00849	0.474112	0.590426	1.24533
K00850	0.900727	0.76871	0.853433
K00851	0.557552	0.689337	1.23636
K00852	0.700471	0.793731	1.13314
K00857	0.514763	0.508272	0.987391
K00858	1.01669	0.419032	0.412154
K00859	0.962345	0.201286	0.209162
K00864	0.829696	0.661367	0.79712
K00865	0.638853	0.743879	1.1644
K00867	0.374412	0.484854	1.29498
K00868	0.56825	0.670729	1.18034
K00872	0.577664	0.498244	0.862516
K00873	1.15704	0.663675	0.573598
K00874	0.522037	0.732261	1.4027
K00876	0.587505	0.685555	1.16689
K00878	0.392383	0.529483	1.3494
K00882	0.516902	0.618355	1.19627
K00891	0.960633	0.522648	0.544067
K00901	0.626016	0.543817	0.868695
K00912	0.514763	0.499782	0.970898
K00919	0.850235	0.38343	0.450969
K00925	0.918271	0.650002	0.707854
K00927	0.985451	0.212475	0.215612
K00928	1.13094	0.652153	0.576648
K00930	0.753958	0.45674	0.60579
K00931	0.792469	0.495745	0.62557
K00937	0.617458	0.542584	0.878739
K00939	1.03937	0.268419	0.258253
K00940	0.866923	0.391181	0.451229
K00941	0.776209	0.571749	0.736591
K00942	1.00385	0.275179	0.274123
K00943	0.976466	0.386832	0.396155
K00945	0.876337	0.374212	0.427019
K00946	0.567822	0.505638	0.890487
K00948	1.1703	0.520121	0.444433
K00949	0.335473	0.473965	1.41283
K00950	0.835259	0.56785	0.679849
K00951	0.915276	0.507211	0.554162
K00954	0.908858	0.303726	0.334184
K00957	0.483526	0.616287	1.27457
K00962	0.936243	0.25795	0.275516
K00963	0.973898	0.707986	0.726961
K00965	0.460847	0.596189	1.29368
K00969	0.893881	0.35929	0.401944
K00970	0.644844	0.570724	0.885057
K00973	0.808301	0.691076	0.854973
K00974	0.658964	0.554746	0.841844
K00975	0.71887	0.778481	1.08292
K00979	0.563971	0.555321	0.984662
K00981	1.08772	0.361271	0.332136
K00982	0.439024	0.498848	1.13626
K00989	0.614891	0.4875	0.792823
K00990	0.443303	0.509532	1.1494
K00991	0.735558	0.559882	0.761166
K00995	1.35216	0.784197	0.579958
K00997	0.813864	0.441741	0.54277
K01000	0.95122	0.241624	0.254015
K01006	0.370988	0.530359	1.42958
K01007	0.614891	0.912848	1.48457
K01008	0.327771	0.481994	1.47052
K01011	0.770218	1.00056	1.29906
K01012	0.814292	0.631305	0.775281
K01056	1.01155	0.194806	0.192581
K01057	0.467266	0.515795	1.10386
K01069	0.45828	0.627491	1.36923
K01079	0.516474	0.519873	1.00658
K01082	0.503637	0.600321	1.19197
K01091	1.2439	1.30582	1.04978
K01092	1.12238	0.898103	0.800178
K01095	0.367993	0.484914	1.31773
K01104	1.28883	1.21114	0.939717
K01118	0.627728	0.937984	1.49425
K01126	1.41164	1.35266	0.958222
K01129	0.664955	0.580182	0.872513
K01142	1.14206	0.781371	0.684176
K01151	0.495507	0.529087	1.06777
K01153	0.863928	1.09746	1.27031
K01154	0.985879	1.40488	1.42501
K01159	0.759093	0.432608	0.569902
K01187	0.689773	0.936148	1.35718
K01207	0.669234	0.692066	1.03412
K01243	0.693196	0.671895	0.969271
K01246	0.602054	0.558097	0.926988
K01251	0.474968	0.553043	1.16438
K01255	0.914848	0.681705	0.745157
K01256	0.63543	0.642053	1.01042
K01258	0.410783	0.578331	1.40787
K01262	0.983312	0.561323	0.570849
K01265	1.36329	0.631701	0.463366
K01338	1.02097	0.767318	0.75156
K01354	0.34617	0.497726	1.43781
K01356	0.710312	0.560763	0.78946
K01358	1.41934	0.823553	0.580236
K01409	1.01968	0.199587	0.195735
K01419	0.59478	0.492675	0.828332
K01420	0.65982	0.807686	1.2241
K01424	0.87163	0.776607	0.890983
K01433	0.567394	0.682201	1.20234
K01439	0.824561	0.626771	0.760126
K01443	0.662388	0.601177	0.907591
K01448	1.39795	1.33962	0.958274
K01462	1.49679	0.676719	0.452113
K01465	1.24262	0.785359	0.632019
K01468	0.351733	0.490769	1.39529
K01488	0.580231	0.834434	1.43811
K01489	0.635858	0.611232	0.961272
K01491	1.03851	0.330023	0.317784
K01493	0.368849	0.489536	1.3272
K01494	0.632435	0.530322	0.83854
K01495	0.821566	0.585297	0.712417
K01496	0.376123	0.497485	1.32267
K01507	0.750963	0.531852	0.708227
K01512	0.552846	0.510784	0.923918
K01515	0.721866	0.57817	0.800938
K01520	0.853659	0.428924	0.502454
K01523	0.350449	0.493857	1.40921
K01524	1.02139	0.815167	0.798092
K01533	1.273	0.964014	0.757277
K01534	0.660248	0.780111	1.18154
K01546	0.397946	0.530584	1.33331
K01547	0.39923	0.531635	1.33165
K01548	0.400086	0.526946	1.31708
K01579	0.554129	0.528763	0.954223
K01585	0.328199	0.478584	1.45821
K01586	1.06718	0.726199	0.680484
K01588	0.84938	0.386431	0.454957
K01589	0.711596	0.487594	0.685211
K01591	0.885751	0.370324	0.41809
K01595	0.514763	0.517449	1.00522
K01599	0.810013	0.608612	0.751361
K01609	0.633291	0.510367	0.805898
K01610	0.424904	0.522113	1.22878
K01613	0.711168	0.57402	0.807151
K01619	0.703466	0.635392	0.903231
K01620	0.501498	0.613723	1.22378
K01624	1.05006	0.83185	0.792189
K01625	0.670518	0.729094	1.08736
K01626	1.03594	1.07585	1.03852
K01627	0.545143	0.527176	0.967042
K01628	0.393667	0.566436	1.43887
K01633	0.765083	0.499906	0.653401
K01637	0.385965	0.57246	1.48319
K01638	0.45614	0.646823	1.41804
K01647	1.05819	0.936148	0.884666
K01649	1.0813	0.814543	0.753299
K01652	1.69362	1.51425	0.894089
K01653	0.839966	0.604557	0.71974
K01657	0.759521	0.502816	0.662018
K01658	0.588789	0.551121	0.936024
K01661	0.386393	0.514275	1.33096
K01662	0.868635	0.482767	0.555777
K01665	0.428755	0.496624	1.15829
K01669	0.618742	0.727626	1.17598
K01673	1.09371	1.05121	0.96114
K01676	0.418057	0.622141	1.48817
K01679	0.715447	0.502357	0.702159
K01681	0.839538	0.702348	0.836589
K01687	1.0843	1.06414	0.981409
K01689	1.0261	0.350687	0.341766
K01693	0.561404	0.497937	0.88695
K01695	0.816431	0.417959	0.511934
K01696	0.849807	0.449543	0.528994
K01698	0.807018	0.460677	0.570838
K01703	0.830552	0.633841	0.763156
K01704	0.834831	0.615811	0.737648
K01710	1.0445	0.885236	0.84752
K01711	0.452717	0.669344	1.4785
K01712	0.358579	0.510695	1.42422
K01714	1.68977	1.53801	0.910185
K01719	0.688917	0.586849	0.851842
K01724	0.424048	0.609007	1.43617
K01733	0.989303	0.637151	0.644041
K01734	0.338468	0.492681	1.45562
K01735	0.893025	0.474987	0.531885
K01736	0.910569	0.352453	0.387069
K01737	0.679076	0.656525	0.966793
K01738	1.29996	1.00165	0.770527
K01740	0.651262	0.814602	1.25081
K01744	0.452289	0.613962	1.35745
K01749	0.792469	0.434079	0.547755
K01752	1.09671	1.02392	0.933634
K01754	1.16132	1.12774	0.971085
K01755	0.848952	0.571645	0.673354
K01756	0.927257	0.399847	0.431215
K01759	0.783055	0.954912	1.21947
K01760	0.511767	0.636208	1.24316
K01770	0.648695	0.48095	0.741412
K01772	0.836115	0.562801	0.673114
K01775	1.11767	0.631724	0.565214
K01776	0.848952	0.463323	0.545759
K01778	0.844245	0.425596	0.504114
K01783	1.08686	0.609217	0.560528
K01784	1.55242	1.32321	0.852356
K01785	0.483954	0.665697	1.37554
K01790	0.738554	0.741016	1.00333
K01791	0.633718	0.789984	1.24659
K01803	1.05092	0.357654	0.340325
K01807	0.625588	0.553276	0.884409
K01808	0.653402	0.782034	1.19687
K01809	0.673085	0.677986	1.00728
K01810	0.946085	0.366089	0.386951
K01814	0.770218	0.48495	0.629627
K01817	0.656397	0.537465	0.818811
K01821	0.513479	0.746358	1.45353
K01823	0.461275	0.540505	1.17176
K01834	0.796748	0.884531	1.11018
K01835	0.613179	0.525073	0.856312
K01839	0.411639	0.504156	1.22475
K01840	0.524176	0.759164	1.4483
K01845	0.893881	0.717673	0.802873
K01866	1.05349	0.260274	0.247059
K01867	1.08943	0.309809	0.284377
K01868	1.05819	0.28066	0.265225
K01869	1.00685	0.143151	0.142178
K01870	1.0154	0.195636	0.192669
K01872	0.999572	0.125826	0.125879
K01873	1.00727	0.111158	0.110355
K01874	1.04621	0.273653	0.261566
K01875	1.01797	0.172134	0.169095
K01876	1.01113	0.154397	0.152699
K01878	0.639709	0.482751	0.754642
K01879	0.637142	0.481714	0.756054
K01880	0.315362	0.466498	1.47925
K01881	1.04365	0.233619	0.223849
K01883	1.01412	0.198985	0.196215
K01885	1.02482	0.647751	0.632064
K01886	0.405648	0.491888	1.2126
K01887	1.02867	0.23863	0.23198
K01889	1.00856	0.136946	0.135784
K01890	0.988447	0.128665	0.130168
K01892	1.02439	0.20437	0.199504
K01893	0.547283	0.531033	0.970309
K01895	1.03466	1.13606	1.098
K01897	1.42448	1.56597	1.09933
K01902	0.72914	0.524759	0.719697
K01903	0.722294	0.527696	0.730584
K01911	0.370988	0.483954	1.3045
K01915	1.69277	1.53763	0.908354
K01916	0.578092	0.541001	0.93584
K01918	0.697903	0.496767	0.7118
K01919	0.531451	0.578438	1.08841
K01920	0.391528	0.526065	1.34362
K01921	1.14206	0.594093	0.520193
K01923	0.885751	0.412936	0.466198
K01924	0.923834	0.297215	0.321719
K01925	0.946085	0.244062	0.257971
K01928	0.96534	0.396925	0.411176
K01929	0.944801	0.296809	0.31415
K01933	0.841249	0.375834	0.446757
K01934	0.765511	0.46875	0.612335
K01935	0.727856	0.650505	0.893727
K01937	0.961917	0.220486	0.229215
K01938	0.412923	0.545934	1.32212
K01939	0.940522	0.393971	0.418885
K01940	0.796748	0.435116	0.546115
K01945	0.857082	0.367872	0.429214
K01950	0.412067	0.529886	1.28592
K01951	1.1365	0.608546	0.535456
K01952	1.62088	1.12392	0.693402
K01953	0.938383	1.15639	1.23232
K01955	1.02353	0.567146	0.554105
K01956	0.922122	0.456881	0.495467
K01961	0.872486	0.632185	0.724579
K01962	0.811297	0.442588	0.545532
K01963	0.810013	0.440584	0.543923
K01972	1.089	0.345821	0.317558
K01975	0.423192	0.532416	1.2581
K01977	3.63714	2.95974	0.813755
K01978	0.423192	0.497518	1.17563
K01980	3.66453	2.89947	0.791226
K01983	0.382114	0.492899	1.28993
K01985	3.8344	3.11421	0.812176
K01993	0.53359	0.796229	1.49221
K02003	3.1656	3.00427	0.949037
K02004	3.12751	3.02153	0.966113
K02013	2.34018	2.35059	1.00445
K02015	3.08045	3.57396	1.16021
K02016	2.70988	3.04953	1.12534
K02017	0.573385	0.590056	1.02908
K02018	0.660676	0.59592	0.901985
K02020	0.79846	0.799035	1.00072
K02028	1.5614	2.00976	1.28715
K02030	2.66667	3.56511	1.33692
K02035	2.73556	3.96856	1.45073
K02036	1.06889	0.760016	0.711032
K02037	0.96748	0.629991	0.651167
K02038	0.963201	0.629755	0.653815
K02039	0.837398	0.579278	0.691759
K02040	1.26744	1.06	0.836333
K02045	0.350021	0.506561	1.44723
K02046	0.36243	0.536244	1.47958
K02047	0.364998	0.538487	1.47532
K02065	0.766367	0.792141	1.03363
K02069	0.323492	0.47507	1.46857
K02071	0.839966	0.841313	1.0016
K02072	0.827557	0.856775	1.03531
K02073	1.10441	1.22422	1.10849
K02078	1.53573	0.958994	0.624455
K02108	0.960633	0.37141	0.38663
K02109	1.17159	0.604573	0.516029
K02110	0.968763	0.401495	0.41444
K02111	0.98973	0.415651	0.419964
K02112	0.993154	0.413658	0.416509
K02113	0.91442	0.355219	0.388464
K02114	0.980317	0.410128	0.418363
K02115	0.979461	0.393036	0.401278
K02116	0.515618	0.629363	1.2206
K02160	0.808729	0.584166	0.722326
K02169	0.378691	0.516671	1.36436
K02193	0.341036	0.503813	1.4773
K02194	0.353017	0.507438	1.43743
K02195	0.362003	0.526469	1.45432
K02197	0.359863	0.526717	1.46366
K02198	0.377407	0.560857	1.48608
K02217	0.35644	0.512608	1.43813
K02221	0.793753	0.467419	0.588872
K02224	0.404792	0.550048	1.35884
K02227	0.475396	0.583189	1.22674
K02231	0.451433	0.503619	1.1156
K02232	0.427471	0.537811	1.25812
K02233	0.473256	0.510304	1.07828
K02237	0.67608	0.543288	0.803585
K02238	0.833119	0.469396	0.563419
K02259	0.467266	0.524025	1.12147
K02274	0.614891	0.864208	1.40547
K02275	0.628584	0.897772	1.42825
K02276	0.550706	0.791007	1.43635
K02301	0.641421	0.579019	0.902714
K02313	1.0368	0.294607	0.28415
K02314	1.13179	0.435584	0.384862
K02316	1.00128	0.203727	0.203465
K02334	0.591784	0.741969	1.25378
K02335	1.0659	0.309493	0.29036
K02337	1.05178	0.263883	0.250893
K02338	1.03209	0.252156	0.244316
K02339	0.353872	0.479957	1.3563
K02340	0.982456	0.163248	0.166163
K02341	0.910997	0.290697	0.319097
K02342	1.39153	1.14479	0.822687
K02343	1.05178	0.303125	0.288203
K02346	0.870347	0.668285	0.767838
K02355	1.40736	0.613705	0.436068
K02356	1.17929	0.413651	0.350763
K02357	0.993154	0.0967828	0.09745
K02358	1.37356	0.499416	0.363593
K02372	0.910141	0.581092	0.638463
K02379	0.546427	0.640661	1.17245
K02386	0.382114	0.567171	1.4843
K02387	0.530167	0.582928	1.09952
K02388	0.545999	0.609897	1.11703
K02389	0.542148	0.606659	1.11899
K02390	0.594352	0.690868	1.16239
K02392	0.697047	0.806878	1.15757
K02393	0.394523	0.574099	1.45517
K02394	0.394951	0.562127	1.42328
K02396	0.548139	0.622923	1.13643
K02397	0.513051	0.576925	1.1245
K02400	0.577664	0.606679	1.05023
K02401	0.512195	0.575458	1.12351
K02404	0.334189	0.47442	1.41961
K02405	0.494651	0.610906	1.23502
K02406	0.903723	1.30128	1.43992
K02407	0.486093	0.602306	1.23907
K02408	0.532734	0.58936	1.10629
K02409	0.558836	0.57481	1.02858
K02410	0.53573	0.602827	1.12524
K02411	0.51519	0.560316	1.08759
K02412	0.558836	0.571825	1.02324
K02413	0.33804	0.482003	1.42588
K02415	0.543004	0.698408	1.28619
K02416	0.5092	0.558151	1.09613
K02417	0.689345	0.783458	1.13652
K02418	0.350877	0.482594	1.37539
K02419	0.524604	0.575061	1.09618
K02420	0.526744	0.577194	1.09578
K02421	0.515618	0.575375	1.11589
K02422	0.47668	0.588355	1.23428
K02426	0.475824	0.65312	1.37261
K02427	0.409927	0.49182	1.19977
K02428	1.06975	0.558756	0.522325
K02433	1.15875	1.0028	0.865415
K02434	0.810869	0.41081	0.50663
K02435	0.783483	0.423144	0.540081
K02437	0.809585	0.651605	0.804863
K02438	0.579375	0.762719	1.31645
K02440	0.610612	0.755994	1.23809
K02469	1.14163	0.378113	0.331203
K02470	1.11767	0.351438	0.314438
K02492	0.68635	0.482955	0.703657
K02493	1.01326	0.270175	0.266639
K02495	1.54129	0.801759	0.520186
K02500	0.774925	0.498011	0.642657
K02501	0.76979	0.494794	0.642765
K02502	0.37484	0.485846	1.29614
K02503	0.856226	0.498046	0.581676
K02517	0.742405	0.744952	1.00343
K02518	1.0368	0.291687	0.281334
K02519	0.993582	0.118657	0.119423
K02520	0.992726	0.203601	0.205093
K02523	0.525032	0.502789	0.957634
K02527	0.525032	0.526892	1.00354
K02528	1.003	0.16416	0.16367
K02529	2.54728	3.25069	1.27614
K02535	0.524176	0.522855	0.99748
K02536	0.607189	0.595015	0.979951
K02548	0.481386	0.565534	1.1748
K02549	0.363714	0.521199	1.43299
K02551	0.373556	0.493382	1.32077
K02556	0.690201	0.863788	1.2515
K02557	0.843389	1.00164	1.18764
K02563	0.972187	0.314526	0.323525
K02564	0.515618	0.63814	1.23762
K02600	0.99187	0.103109	0.103954
K02601	1.02953	0.297589	0.289055
K02619	0.418485	0.502761	1.20138
K02621	0.587933	0.494808	0.841606
K02622	0.591784	0.494974	0.836409
K02654	0.535302	0.583373	1.0898
K02669	0.528883	0.778482	1.47193
K02687	0.731707	0.460126	0.628839
K02769	0.641421	0.940122	1.46569
K02806	0.48481	0.645484	1.33142
K02824	0.401369	0.498829	1.24282
K02825	0.538297	0.571324	1.06135
K02834	0.984596	0.136346	0.138479
K02835	0.995721	0.0876577	0.0880344
K02836	0.922978	0.27297	0.295749
K02837	0.621737	0.48847	0.785654
K02838	0.996149	0.0852024	0.0855318
K02851	0.437313	0.543002	1.24168
K02860	0.913564	0.291471	0.319048
K02863	0.994009	0.0923152	0.0928715
K02864	0.98973	0.112834	0.114005
K02867	1.00043	0.111395	0.111348
K02871	0.996149	0.0852024	0.0855318
K02874	0.993582	0.114994	0.115737
K02876	0.997005	0.0745233	0.0747471
K02878	0.997005	0.0800594	0.0803
K02879	0.992726	0.10724	0.108026
K02881	0.993154	0.0967828	0.09745
K02884	0.99187	0.103109	0.103954
K02886	0.998288	0.0773799	0.0775126
K02887	0.995721	0.0772805	0.0776126
K02888	0.9816	0.140615	0.143251
K02890	0.994437	0.0990491	0.0996032
K02892	0.991442	0.112977	0.113952
K02895	0.992726	0.125616	0.126536
K02897	0.837826	0.39549	0.472043
K02899	0.990158	0.107035	0.108099
K02902	1.03894	0.335757	0.323173
K02904	0.976466	0.159837	0.16369
K02906	0.998716	0.0852797	0.0853894
K02907	0.801027	0.405608	0.50636
K02909	1.15747	0.435901	0.376599
K02911	0.976893	0.307343	0.314613
K02913	1.19512	0.596317	0.49896
K02914	0.864356	0.3449	0.399026
K02916	0.965768	0.186472	0.193081
K02919	0.952931	0.490746	0.514985
K02926	0.999144	0.0773941	0.0774604
K02931	0.994437	0.0899952	0.0904986
K02933	0.996577	0.0773231	0.0775887
K02935	0.98973	0.120179	0.121426
K02939	0.986307	0.123357	0.125069
K02945	1.05092	0.365933	0.348203
K02946	0.991442	0.120313	0.121352
K02948	0.987591	0.125213	0.126786
K02950	0.990586	0.130489	0.131729
K02952	0.994437	0.0946305	0.0951599
K02954	1.12837	0.408243	0.361799
K02956	0.988447	0.121832	0.123256
K02959	0.988875	0.112753	0.114021
K02961	0.985879	0.131698	0.133585
K02963	1.01754	0.234289	0.230249
K02965	0.988875	0.123615	0.125005
K02967	0.995293	0.0851594	0.0855622
K02968	0.971331	0.171927	0.177002
K02970	0.902439	0.548759	0.608084
K02982	0.997861	0.0745527	0.0747126
K02986	1.03081	0.200323	0.194335
K02988	0.994437	0.0899952	0.0904986
K02990	0.987163	0.11631	0.117822
K02992	0.994437	0.111257	0.111879
K02994	0.997005	0.0745233	0.0747471
K02996	0.994865	0.0923667	0.0928435
K03040	1.01027	0.162555	0.160903
K03043	0.964912	0.20386	0.211273
K03046	0.992726	0.275109	0.277125
K03060	0.826701	0.385229	0.465983
K03070	1.12495	0.359191	0.319296
K03071	0.394523	0.516833	1.31002
K03072	0.65982	0.52761	0.799627
K03073	0.958922	0.217009	0.226306
K03074	0.654685	0.524264	0.800788
K03075	0.959777	0.207084	0.215762
K03076	1.03466	0.239627	0.231599
K03086	1.21481	0.710026	0.584477
K03088	5.06119	7.22309	1.42715
K03089	0.457852	0.635593	1.38821
K03092	0.637142	0.585189	0.918459
K03100	1.49679	0.982131	0.656158
K03101	1.05434	0.41273	0.391457
K03106	0.976893	0.158556	0.162306
K03110	0.980317	0.147862	0.150831
K03111	1.49765	0.843875	0.563468
K03116	0.901583	0.77547	0.86012
K03117	0.502781	0.520948	1.03613
K03118	0.753102	0.520253	0.690813
K03147	0.61703	0.540306	0.875656
K03149	0.599487	0.502079	0.837516
K03151	0.406076	0.49197	1.21152
K03153	0.326915	0.476328	1.45704
K03154	0.607617	0.571459	0.940493
K03168	1.06376	0.439541	0.413197
K03169	0.545571	0.79186	1.45143
K03177	0.94908	0.247314	0.260583
K03179	0.627728	0.574051	0.914491
K03182	0.455712	0.582025	1.27718
K03183	0.835259	0.484936	0.580581
K03185	0.409499	0.58182	1.42081
K03186	0.559692	0.637551	1.13911
K03210	0.925118	0.353415	0.382021
K03215	0.667522	0.527654	0.790466
K03216	0.781344	0.416429	0.532965
K03217	1.16474	0.422705	0.362918
K03218	0.944801	0.275888	0.292007
K03269	0.344887	0.476231	1.38083
K03270	0.409927	0.530333	1.29373
K03271	0.471117	0.628894	1.3349
K03273	0.391955	0.519606	1.32568
K03282	0.689773	0.509258	0.738297
K03284	0.936671	0.759655	0.811016
K03296	1.40094	1.64387	1.17341
K03306	0.674797	0.694389	1.02903
K03310	0.944801	1.23559	1.30778
K03313	0.424476	0.581015	1.36878
K03316	0.638425	0.822623	1.28852
K03320	0.940522	0.867009	0.921838
K03321	0.824561	0.89931	1.09065
K03322	0.443303	0.608996	1.37377
K03324	0.434745	0.617911	1.42132
K03327	0.693624	0.849535	1.22478
K03386	0.927685	0.682559	0.735766
K03402	0.631579	0.759983	1.20331
K03407	0.749251	1.03822	1.38568
K03412	0.7454	1.11194	1.49174
K03413	0.961489	1.35748	1.41186
K03424	1.47882	0.769887	0.52061
K03426	0.385537	0.501445	1.30064
K03427	0.910569	1.10282	1.21114
K03431	0.851519	0.382253	0.448908
K03437	0.664527	0.543759	0.818264
K03438	1.00556	0.135531	0.134781
K03439	0.851091	0.361959	0.425288
K03442	0.773641	0.704304	0.910376
K03455	0.715875	0.750222	1.04798
K03466	1.34318	0.983991	0.732586
K03469	0.857082	0.555158	0.647731
K03470	0.946085	0.250977	0.26528
K03474	0.475396	0.504509	1.06124
K03495	0.867779	0.353565	0.407436
K03496	1.72529	1.50305	0.871186
K03497	1.44715	1.20506	0.83271
K03498	0.688917	0.787918	1.1437
K03499	1.05306	0.864708	0.821139
K03500	0.927685	0.660901	0.71242
K03501	0.926401	0.286137	0.30887
K03517	0.634146	0.488724	0.77068
K03521	0.770646	0.945015	1.22626
K03522	0.768507	0.935617	1.21745
K03523	0.589645	0.677112	1.14834
K03524	0.959777	0.328518	0.342286
K03525	0.579375	0.530429	0.915518
K03526	0.792469	0.420051	0.530054
K03527	0.831408	0.498854	0.600011
K03529	0.66795	0.472762	0.707781
K03530	1.17116	0.927296	0.791776
K03531	0.95122	0.297212	0.312454
K03536	0.930252	0.261354	0.28095
K03544	0.969191	0.254848	0.262949
K03545	0.980745	0.160409	0.163558
K03546	0.487805	0.548816	1.12507
K03547	0.452289	0.512125	1.1323
K03550	0.966196	0.189959	0.196605
K03551	0.968763	0.183532	0.18945
K03553	0.997005	0.201597	0.202203
K03555	0.798032	0.414061	0.518853
K03558	0.465554	0.509842	1.09513
K03559	0.980745	1.3511	1.37763
K03560	0.413778	0.565321	1.36624
K03561	0.962345	1.35087	1.40373
K03562	0.439024	0.528827	1.20455
K03563	0.406932	0.598103	1.46979
K03564	0.869491	0.75075	0.863437
K03565	0.715447	0.461515	0.645072
K03568	0.54172	0.622699	1.14949
K03569	0.956354	0.787566	0.823509
K03570	0.717587	0.45396	0.63262
K03571	0.523748	0.499436	0.953579
K03572	0.783911	0.425882	0.543279
K03574	1.26658	1.26182	0.996237
K03575	0.795036	0.413105	0.519605
K03578	0.350021	0.489375	1.39813
K03581	0.706461	0.62628	0.886502
K03582	0.34617	0.481115	1.38982
K03583	0.338468	0.477689	1.41133
K03584	0.87163	0.338317	0.388143
K03587	0.781772	0.561458	0.718186
K03588	0.98374	0.389959	0.396404
K03589	0.833975	0.373251	0.447557
K03590	0.734275	0.450353	0.61333
K03592	0.454001	0.560161	1.23383
K03593	0.753958	0.5014	0.665023
K03594	0.619598	0.805103	1.2994
K03595	0.922978	0.280698	0.304123
K03596	0.990158	0.121982	0.123194
K03601	0.883611	0.342623	0.387753
K03602	0.842533	0.36891	0.437858
K03608	0.418485	0.499346	1.19322
K03609	0.507488	0.514288	1.0134
K03610	0.505349	0.520106	1.0292
K03611	0.432606	0.588593	1.36058
K03621	0.774069	0.429302	0.554603
K03624	0.965768	0.433543	0.44891
K03625	0.970475	0.181473	0.186994
K03628	0.868635	0.409907	0.471898
K03629	0.795892	0.410412	0.515663
K03630	0.794181	0.685444	0.863083
K03631	0.877621	0.332905	0.379327
K03634	0.353445	0.484264	1.37013
K03635	0.609328	0.626172	1.02764
K03636	0.508772	0.604529	1.18821
K03637	0.647411	0.558693	0.862965
K03639	0.75567	0.675219	0.893538
K03640	0.501926	0.551282	1.09833
K03641	0.489516	0.510897	1.04368
K03642	0.613179	0.717265	1.16975
K03643	0.332905	0.47216	1.4183
K03644	0.77193	0.547073	0.708708
K03648	0.770218	0.477839	0.620394
K03650	0.866496	0.346352	0.399716
K03652	0.385537	0.495435	1.28505
K03654	0.909285	0.861075	0.94698
K03655	1.07317	0.658861	0.613939
K03657	1.70004	1.01101	0.594695
K03664	0.994437	0.107342	0.107943
K03665	0.888318	0.446472	0.502604
K03666	0.556269	0.616022	1.10742
K03667	0.59264	0.494814	0.834932
K03671	1.2914	0.721501	0.558697
K03676	0.376123	0.541155	1.43877
K03684	0.567394	0.682828	1.20345
K03685	0.991442	0.21875	0.220638
K03686	1.18057	0.416702	0.352966
K03687	1.01797	0.222066	0.218146
K03688	0.528455	0.577112	1.09207
K03694	0.396662	0.491822	1.2399
K03695	0.875481	0.434284	0.496052
K03696	0.587505	0.60463	1.02915
K03699	0.340608	0.507908	1.49118
K03701	1.18357	0.503411	0.425333
K03702	0.967052	0.19011	0.196587
K03703	0.976466	0.230073	0.235618
K03704	2.39538	2.2299	0.930919
K03705	0.667522	0.472008	0.707105
K03710	0.952075	1.39879	1.46921
K03711	1.09585	0.912175	0.83239
K03722	0.665383	0.606741	0.911867
K03723	0.943089	0.27554	0.292168
K03733	0.742833	0.51359	0.691394
K03734	0.761232	0.789525	1.03717
K03742	0.490372	0.515084	1.05039
K03743	0.457852	0.531465	1.16078
K03744	0.571245	0.658179	1.15218
K03750	0.97347	0.912603	0.937473
K03752	0.55199	0.520826	0.943542
K03768	0.747112	0.609981	0.816452
K03770	0.465126	0.500495	1.07604
K03771	0.445443	0.535154	1.2014
K03781	0.835687	1.07265	1.28356
K03782	0.361147	0.53989	1.49493
K03783	0.346598	0.514761	1.48518
K03784	0.450578	0.580875	1.28918
K03786	0.697903	0.59333	0.850161
K03787	0.633718	0.578632	0.913074
K03789	0.764228	0.482953	0.631949
K03790	0.404365	0.563045	1.39242
K03797	1.05648	0.846484	0.801229
K03798	1.25032	0.71435	0.571333
K03799	0.669662	0.601303	0.897921
K03800	0.664099	0.804171	1.21092
K03801	0.597775	0.499854	0.836191
K03811	0.430466	0.604133	1.40344
K03820	0.699615	0.569188	0.813573
K03823	0.602054	0.715352	1.18819
K03841	0.416774	0.534662	1.28286
K03885	0.955071	1.01892	1.06686
K03924	1.10141	1.32437	1.20242
K03925	0.66196	0.476647	0.720054
K03926	0.324347	0.478079	1.47397
K03975	0.448866	0.610891	1.36096
K03977	0.988447	0.121832	0.123256
K03978	0.754386	0.430451	0.570597
K03979	0.988447	0.114592	0.115932
K03980	0.807445	0.569271	0.705027
K04042	0.818999	0.392722	0.479515
K04043	1.10013	0.427234	0.388349
K04047	0.772358	0.691316	0.895072
K04066	0.945657	0.237749	0.251412
K04068	0.387249	0.518605	1.33921
K04069	0.851519	1.1363	1.33444
K04072	0.337612	0.506113	1.4991
K04075	0.968335	0.184621	0.190659
K04077	1.20796	0.571365	0.473
K04078	1.10098	0.477194	0.433425
K04079	0.646983	0.548761	0.848184
K04083	0.609328	0.494002	0.810732
K04087	0.408216	0.523542	1.28251
K04088	0.396662	0.502154	1.26595
K04094	0.33205	0.486149	1.46409
K04096	0.896021	0.373337	0.416662
K04485	0.912281	0.288873	0.31665
K04487	1.46769	0.820629	0.559128
K04488	0.756953	0.537809	0.710491
K04517	0.488233	0.510869	1.04636
K04518	0.418057	0.508616	1.21662
K04564	1.09243	0.689811	0.631449
K04565	0.396662	0.583357	1.47066
K04567	0.974326	0.490587	0.503514
K04744	0.43988	0.500664	1.13818
K04751	0.639281	0.655745	1.02575
K04758	0.647839	0.856691	1.32238
K04759	0.673513	0.751518	1.11582
K04761	0.457852	0.590213	1.28909
K04762	0.38896	0.489267	1.25788
K04763	0.967908	0.690604	0.713502
K04764	0.406076	0.540857	1.33191
K04773	0.647411	0.598624	0.924643
K05366	0.799743	0.75843	0.948342
K05515	0.649979	0.609328	0.937458
K05520	0.534446	0.732951	1.37142
K05527	0.364998	0.484972	1.3287
K05539	0.358579	0.481365	1.34242
K05592	0.692341	0.505762	0.73051
K05595	0.50107	0.702172	1.40135
K05786	0.458708	0.575593	1.25481
K05788	0.421053	0.547169	1.29953
K05807	0.489944	0.499899	1.02032
K05808	0.526316	0.526829	1.00098
K05810	0.740693	0.46937	0.63369
K05837	0.762944	0.480101	0.629274
K05838	0.388532	0.489169	1.25902
K05845	0.629867	0.758022	1.20346
K05846	1	1.30304	1.30304
K05847	0.597347	0.726096	1.21554
K05896	0.661532	0.474092	0.716658
K05936	0.335045	0.47831	1.4276
K06023	0.357724	0.47933	1.33995
K06024	0.655113	0.478919	0.731047
K06041	0.551134	0.558185	1.01279
K06131	0.812152	0.920116	1.13294
K06142	0.495079	0.697263	1.40839
K06147	3.83997	3.5714	0.93006
K06153	0.916132	0.62728	0.684704
K06158	0.691485	0.530039	0.766523
K06168	0.795036	0.411028	0.516993
K06173	1.02268	0.306678	0.299877
K06178	0.949936	0.321224	0.338153
K06179	0.552418	0.50493	0.914037
K06180	1.56911	0.910898	0.58052
K06183	0.547711	0.685734	1.252
K06187	0.947796	0.228136	0.240701
K06190	0.324775	0.470115	1.44751
K06193	0.485237	0.526467	1.08497
K06196	0.448866	0.644299	1.43539
K06199	1.02653	0.864939	0.842585
K06200	0.400513	0.534284	1.334
K06201	0.347882	0.509294	1.46399
K06204	0.589645	0.743383	1.26073
K06206	0.324347	0.470865	1.45173
K06207	0.875481	0.33659	0.384463
K06213	0.665383	0.692378	1.04057
K06217	0.861361	0.533467	0.619331
K06287	0.937099	0.58499	0.624257
K06346	0.416346	0.497274	1.19438
K06442	0.564399	0.497558	0.881572
K06861	0.598631	0.490175	0.818828
K06878	0.369277	0.548197	1.48451
K06881	0.527172	0.611726	1.16039
K06889	1.30252	1.40314	1.07725
K06890	0.80659	0.775805	0.961834
K06891	0.583226	0.595254	1.02062
K06895	0.46641	0.592209	1.26972
K06901	1.07916	1.06614	0.987933
K06910	0.636286	0.761404	1.19664
K06911	1.3359	1.635	1.22389
K06915	0.527172	0.731504	1.3876
K06916	0.440736	0.633551	1.43748
K06920	0.58665	0.531709	0.906348
K06925	0.915704	0.288411	0.314961
K06929	0.349166	0.494333	1.41575
K06941	0.885323	0.445232	0.502903
K06942	0.990158	0.135288	0.136633
K06949	0.851519	0.600769	0.705526
K06950	0.986735	0.988723	1.00201
K06958	0.633291	0.482793	0.762357
K06959	0.630295	0.485377	0.770078
K06960	0.501498	0.577811	1.15217
K06966	1.06461	0.864169	0.811721
K06969	0.694908	0.768293	1.1056
K06980	0.501926	0.502557	1.00126
K06997	0.872486	0.407462	0.467012
K06998	0.650834	0.909485	1.39741
K06999	0.605049	0.707095	1.16866
K07001	1.15404	1.41248	1.22394
K07007	0.727	0.709923	0.97651
K07010	0.485665	0.68287	1.40605
K07024	2.56911	2.86981	1.11705
K07025	1.39196	1.36164	0.978223
K07027	0.548139	0.763646	1.39316
K07029	0.884039	0.961291	1.08738
K07030	0.373984	0.535092	1.43079
K07040	0.673941	0.474214	0.703644
K07042	0.939666	0.245187	0.26093
K07043	0.699615	0.710316	1.0153
K07052	1.51476	1.975	1.30383
K07053	0.555841	0.686991	1.23595
K07056	1.0629	0.360522	0.339186
K07058	1.20753	0.845929	0.700544
K07071	0.513051	0.598762	1.16706
K07082	0.815576	0.40298	0.494106
K07088	0.987591	1.06419	1.07756
K07089	0.548139	0.73858	1.34743
K07090	2.24647	2.14933	0.956758
K07091	0.580231	0.563171	0.970598
K07095	0.534018	0.640772	1.19991
K07098	0.556697	0.82762	1.48666
K07106	0.380402	0.536563	1.41052
K07107	1.42704	1.34375	0.941629
K07113	0.36457	0.483969	1.32751
K07124	0.631579	0.853844	1.35192
K07139	0.326915	0.486109	1.48696
K07146	0.544715	0.535268	0.982656
K07160	0.466838	0.631399	1.3525
K07170	0.419769	0.495252	1.17982
K07173	0.405648	0.49708	1.2254
K07175	0.36457	0.48837	1.33958
K07220	0.398374	0.531472	1.3341
K07238	0.475824	0.641219	1.3476
K07243	0.386393	0.569548	1.47401
K07258	1.12837	0.985016	0.872955
K07259	0.497219	0.643666	1.29453
K07277	0.633718	0.535622	0.845204
K07301	0.439452	0.621151	1.41347
K07304	0.905006	0.827664	0.91454
K07305	0.723149	0.674709	0.933015
K07323	0.351305	0.507782	1.44542
K07390	0.434318	0.532298	1.2256
K07391	0.701326	0.47959	0.683833
K07444	0.359435	0.487795	1.35711
K07447	0.947796	0.224353	0.23671
K07456	0.407788	0.495758	1.21573
K07460	0.687634	0.468052	0.68067
K07461	0.541292	0.738994	1.36524
K07462	0.860077	0.433535	0.504065
K07478	0.872486	0.396821	0.454817
K07507	0.632863	0.827686	1.30785
K07552	0.794608	0.995371	1.25266
K07560	0.680359	0.469082	0.689462
K07566	1.16859	0.720616	0.616653
K07567	0.655541	0.658609	1.00468
K07568	0.803594	0.458295	0.570306
K07574	0.427043	0.494649	1.15831
K07636	0.650834	0.562363	0.864064
K07646	0.461275	0.58095	1.25944
K07657	0.390244	0.533073	1.366
K07667	0.412495	0.581543	1.40982
K07735	0.519042	0.500493	0.964264
K07738	0.775353	0.422445	0.544842
K07742	0.454857	0.499674	1.09853
K08218	0.373128	0.53808	1.44208
K08281	0.385965	0.49467	1.28164
K08289	0.34018	0.481829	1.4164
K08296	0.48267	0.551789	1.1432
K08300	0.528883	0.502582	0.950271
K08301	0.468977	0.499037	1.0641
K08303	0.948652	0.995032	1.04889
K08307	0.376979	0.535789	1.42127
K08309	0.519042	0.536794	1.0342
K08311	0.412923	0.506073	1.22559
K08316	0.436885	0.496862	1.13728
K08483	0.806162	0.728182	0.90327
K08591	0.747967	0.510293	0.68224
K08602	0.478819	0.613359	1.28098
K08973	0.314934	0.46816	1.48653
K08998	0.743688	0.455776	0.612859
K09001	0.409927	0.495288	1.20823
K09013	0.738126	0.482351	0.653481
K09014	0.64356	0.494767	0.768798
K09015	0.622593	0.495218	0.795411
K09117	0.54172	0.510976	0.943247
K09125	0.475396	0.577289	1.21433
K09131	0.353445	0.493021	1.3949
K09159	0.338896	0.475139	1.40202
K09457	0.313222	0.465645	1.48663
K09458	1.20411	0.867726	0.720638
K09686	2.50107	2.552	1.02037
K09687	2.71031	3.52695	1.30131
K09710	0.91656	0.28115	0.306745
K09747	0.917843	0.295615	0.322075
K09748	0.866923	0.340915	0.393247
K09760	0.588789	0.503231	0.854689
K09761	0.900727	0.319773	0.355016
K09762	0.371844	0.483297	1.29973
K09767	0.439452	0.497182	1.13137
K09768	0.39709	0.493648	1.24316
K09772	0.37484	0.491973	1.31249
K09773	0.527172	0.558332	1.05911
K09774	0.462131	0.498564	1.07884
K09780	0.402225	0.576203	1.43254
K09791	0.385109	0.4875	1.26587
K09800	0.390244	0.520893	1.33479
K09807	0.376979	0.531781	1.41064
K09808	0.796748	0.861494	1.08126
K09810	0.579803	0.58265	1.00491
K09811	0.700471	0.468215	0.668429
K09812	0.689345	0.464607	0.673983
K09815	0.676936	0.688274	1.01675
K09816	0.607617	0.582583	0.9588
K09817	0.611896	0.579565	0.947164
K09858	0.336757	0.478897	1.42209
K09861	0.45828	0.502532	1.09656
K09888	0.535302	0.500465	0.934922
K09903	1.00171	0.173061	0.172765
K10026	0.32178	0.469899	1.46031
K10563	0.842961	0.594284	0.704996
K10716	0.73727	0.791667	1.07378
K10773	0.985879	0.356211	0.361313
K10823	0.555413	0.657101	1.18309
K11065	0.499358	0.510166	1.02164
K11068	0.65383	0.576589	0.881865
K11069	0.52546	0.733318	1.39557
K11070	0.457424	0.612945	1.33999
K11071	0.473684	0.622854	1.31491
K11072	0.473256	0.611744	1.29263
K11085	0.561404	0.56629	1.0087
K11175	0.814292	0.40504	0.497414
K11189	0.801027	0.737897	0.921189
K11717	0.776209	0.520013	0.66994
K11719	0.357296	0.480986	1.34618
K11720	0.635002	0.580549	0.914248
K11741	0.560976	0.81952	1.46088
K11749	0.744972	0.461622	0.61965
K11752	0.821566	0.421194	0.512671
K11753	0.955499	0.251118	0.262814
K11754	0.986735	0.410907	0.41643
K11755	0.367993	0.484031	1.31533
K11928	0.335045	0.493284	1.47229
K11991	0.550278	0.500895	0.910257
K11996	0.455285	0.636091	1.39713
K12340	0.436029	0.614574	1.40948
K12410	0.558836	0.544219	0.973844
K12573	0.808301	0.457018	0.565406
K12574	0.552418	0.678488	1.22822
K13038	0.787334	0.416449	0.528935
K13288	0.388104	0.498603	1.28471
K13292	0.803166	0.46873	0.583602
K13628	0.4908	0.555076	1.13096
K13788	0.335045	0.480986	1.43559
K13789	0.470689	0.517657	1.09979
K13821	0.398374	0.495644	1.24417
K13953	0.494651	0.707616	1.43053
K13993	0.646983	0.957765	1.48035
K14155	0.514335	0.702636	1.36611
K14170	0.362003	0.482357	1.33247
K14218	3.19427	2.16715	0.67845
K14219	3.99016	2.50124	0.626853
K14220	1.65212	1.45481	0.880571
K14221	1.74583	1.44874	0.829831
K14222	0.893025	0.58627	0.656499
K14223	1.71973	1.22717	0.713587
K14224	2.24176	1.78118	0.794546
K14225	3.34745	2.3498	0.701966
K14226	0.945657	0.608771	0.643755
K14227	1.85794	1.50008	0.807392
K14228	4.44972	2.68312	0.602985
K14229	2.21352	1.83911	0.83085
K14230	3.57253	2.56185	0.717098
K14231	1.19726	0.888779	0.742343
K14232	2.15832	1.23482	0.572121
K14233	3.30295	1.88586	0.570963
K14234	2.65982	1.53138	0.575746
K14235	0.915276	0.53911	0.589014
K14236	1.22122	1.02694	0.840913
K14237	2.80659	2.04847	0.729878
K14260	0.380402	0.505351	1.32847
K14441	0.463415	0.49866	1.07606
K14540	0.379974	0.486261	1.27972
K14652	0.768507	0.544849	0.708971
K15034	0.338468	0.474092	1.4007
K15035	0.379974	0.490641	1.29125
K15581	0.555841	0.593418	1.0676
K15582	0.567394	0.610013	1.07511
K15583	0.543432	0.668325	1.22982
K15633	0.520325	0.508921	0.978083
K15634	1.42148	1.57834	1.11035
K15738	0.649551	0.478901	0.73728
K15977	0.925118	1.23698	1.33711
K16012	0.382542	0.498181	1.30229
K16013	0.382542	0.49904	1.30454
K16264	0.599487	0.647935	1.08082
K16785	0.908858	1.25445	1.38025
K16786	0.89003	1.22251	1.37356
K16787	0.891742	1.23173	1.38127
K17103	0.584938	0.597166	1.0209

## Sheet: Table S4
Table S4. Gut-dwelling bacterial genomes
KEGG ID	Full name
afn	Acidaminococcus fermentans
ain	Acidaminococcus intestini
amu	Akkermansia muciniphila
apv	Atopobium parvulum
ash	Alistipes shahii
bad	Bifidobacterium adolescentis
bbb	Bifidobacterium animalis subsp. lactis BB-12
bbc	Bifidobacterium animalis subsp. lactis BLC1
bbi	Bifidobacterium bifidum S17
bbp	Bifidobacterium bifidum PRL2010
bbru	Bifidobacterium breve UCC2003
bbv	Bifidobacterium breve ACS-071-V-Sch8b
bde	Bifidobacterium dentium
bfg	Bacteroides fragilis 638R
bfr	Bacteroides fragilis YCH46
bfs	Bacteroides fragilis NCTC9343
bla	Bifidobacterium animalis subsp. lactis AD011
blb	Bifidobacterium longum subsp. longum BBMN68
blc	Bifidobacterium animalis subsp. lactis Bl-04
blf	Bifidobacterium longum subsp. infantis 157F
blg	Bifidobacterium longum subsp. longum F8
blj	Bifidobacterium longum DJO10A
blk	Bifidobacterium longum subsp. longum KACC 91563
bll	Bifidobacterium longum subsp. longum JDM301
blm	Bifidobacterium longum subsp. longum JCM 1217
blo	Bifidobacterium longum NCC2705
blon	Bifidobacterium longum subsp. infantis ATCC 15697 (Tokyo)
blt	Bifidobacterium animalis subsp. lactis DSM 10140
blv	Bifidobacterium animalis subsp. lactis V9
bnm	Bifidobacterium animalis subsp. lactis CNCM I-2494
bprs	Butyrate-producing bacterium SS3/4
bsa	Bacteroides salanitronis
bth	Bacteroides thetaiotaomicron
bvu	Bacteroides vulgatus
bxy	Bacteroides xylanisolvens
cco	Campylobacter concisus 13826
cct	Coprococcus catus
cha	Campylobacter hominis ATCC BAA-381
cko	Citrobacter koseri ATCC BAA-895
cpe	Clostridium perfringens 13
cpf	Clostridium perfringens ATCC 13124
cpr	Clostridium perfringens SM101
cso	Clostridium cf. saccharolyticum K10
eab	Escherichia coli ABU 83972
eae	Enterobacter aerogenes KCTC 2190
ebd	Escherichia coli BL21-Gold(DE3)pLysS AG
ebe	Escherichia coli BL21(DE3)
ebr	Escherichia coli B REL606
ebw	Escherichia coli K-12 MC4100(MuLac) BW2952
ecc	Escherichia coli O6:K2:H1 CFT073 (UPEC)
ecd	Escherichia coli K-12 DH10B
ece	Escherichia coli O157:H7 EDL933 (EHEC)
ecf	Escherichia coli O157:H7 EC4115 (EHEC)
ecg	Escherichia coli O127:H6 E2348/69 (EPEC)
eci	Escherichia coli O18:K1:H7 UTI89 (UPEC)
ecj	Escherichia coli K-12 W3110
eck	Escherichia coli 55989 (EAEC)
ecl	Escherichia coli C ATCC 8739
eclo	Enterobacter cloacae subsp. cloacae NCTC 9394
ecm	Escherichia coli SMS-3-5 (environmental)
eco	Escherichia coli K-12 MG1655
ecp	Escherichia coli O6:K15:H31 536 (UPEC)
ecq	Escherichia coli O81 ED1a (commensal)
ecr	Escherichia coli O8 IAI1 (commensal)
ecs	Escherichia coli O157:H7 Sakai (EHEC)
ect	Escherichia coli O7:K1 IAI39 (ExPEC)
ecv	Escherichia coli O1:K1:H7 (APEC)
ecw	Escherichia coli O139:H28 E24377A (ETEC)
ecx	Escherichia coli O9 HS (commensal)
ecy	Escherichia coli O152:H28 SE11 (commensal)
ecz	Escherichia coli O45:K1:H7 S88 (ExPEC)
edj	Escherichia coli DH1
eec	Enterobacter cloacae EcWSU1
eel	Eubacterium eligens
efe	Escherichia fergusonii
efu	Enterococcus faecium DO
eih	Escherichia coli IHE3034
ekf	Escherichia coli KO11FL
elc	Escherichia coli clone D i14
eld	Escherichia coli clone D i2
ele	Eggerthella lenta
elf	Escherichia coli LF82
elh	Escherichia coli O78:H11:K80 H10407 (ETEC)
ell	Escherichia coli W
eln	Escherichia coli O83:H1 NRG 857C
elo	Escherichia coli O44:H18 042
elr	Escherichia coli O55:H7 RM12579 (EPEC)
elu	Escherichia coli UM146
ena	Escherichia coli NA114
enc	Enterobacter cloacae subsp. cloacae ATCC 13047
eoc	Escherichia coli O7:K1 CE10
eoh	Escherichia coli O103:H2 12009 (EHEC)
eoi	Escherichia coli O111:H- 11128 (EHEC)
eoj	Escherichia coli O26:H11 11368 (EHEC)
eok	Escherichia coli O55:H7 CB9615 (EPEC)
era	Eubacterium rectale M104/1
ere	Eubacterium rectale ATCC 33656
ert	Eubacterium rectale DSM 17629
ese	Escherichia coli O150:H5 SE15 (commensal)
esr	Eubacterium siraeum V10Sc8a
esu	Eubacterium siraeum 70/3
etw	Escherichia coli O157:H7 TW14359 (EHEC)
eum	Escherichia coli O17:K52:H18 UMN026 (ExPEC)
eun	Escherichia coli UMNK88
fpa	Faecalibacterium prausnitzii SL3/3
fpr	Faecalibacterium prausnitzii L2-6
hpr	Haemophilus parainfluenzae
kox	Klebsiella oxytoca KCTC 1686
kpe	Klebsiella pneumoniae 342
kpm	Klebsiella pneumoniae subsp. pneumoniae HS11286
kpn	Klebsiella pneumoniae subsp. pneumoniae MGH 78578
kpo	Klebsiella pneumoniae KCTC 2242
kpu	Klebsiella pneumoniae NTUH-K2044
kva	Klebsiella variicola
lac	Lactobacillus acidophilus NCFM
lai	Lactobacillus acidophilus 30SC
lam	Lactobacillus amylovorus GRL 1112
lay	Lactobacillus amylovorus GRL1118
lbu	Lactobacillus delbrueckii subsp. bulgaricus ATCC BAA-365
lca	Lactobacillus casei ATCC 334
lcb	Lactobacillus casei BL23
lcr	Lactobacillus crispatus
ldb	Lactobacillus delbrueckii subsp. bulgaricus ATCC 11842
lde	Lactobacillus delbrueckii subsp. bulgaricus ND02
ldl	Lactobacillus delbrueckii subsp. bulgaricus 2038
lfe	Lactobacillus fermentum IFO 3956
lfr	Lactobacillus fermentum CECT 5716
lga	Lactobacillus gasseri
ljf	Lactobacillus johnsonii FI9785
ljh	Lactobacillus johnsonii DPC 6026
lla	Lactococcus lactis subsp. lactis IL1403
llc	Lactococcus lactis subsp. cremoris SK11
llk	Lactococcus lactis subsp. lactis KF147
llm	Lactococcus lactis subsp. cremoris MG1363
lln	Lactococcus lactis subsp. cremoris NZ9000
llt	Lactococcus lactis subsp. lactis CV56
lru	Lactobacillus reuteri SD2112
lsi	Lactobacillus salivarius CECT 5713
lsl	Lactobacillus salivarius UCC118
med	Megasphaera elsdenii
msi	Methanobrevibacter smithii ATCC 35061
mst	Methanosphaera stadtmanae
osp	Odoribacter splanchnicus
pah	Porphyromonas asaccharolytica
pdi	Parabacteroides distasonis
pmr	Proteus mirabilis
rbr	Ruminococcus bromii
rch	Ruminococcus champanellensis
rho	Roseburia hominis
rim	Roseburia intestinalis M50/1
rix	Roseburia intestinalis XB6B4
rob	Ruminococcus obeum A2-162
rto	Ruminococcus torques L2-14
rum	Ruminococcus sp. SR1/5
sbc	Shigella boydii CDC 3083-94
sbo	Shigella boydii Sb227
scp	Streptococcus parasanguinis ATCC 15912
sdy	Shigella dysenteriae
sfe	Shigella flexneri 2002017 (serotype Fxv)
sfl	Shigella flexneri 301 (serotype 2a)
sfv	Shigella flexneri 8401 (serotype 5b)
sfx	Shigella flexneri 2457T (serotype 2a)
sgo	Streptococcus gordonii
sif	Streptococcus infantarius
smc	Streptococcus mutans NN2025
smu	Streptococcus mutans UA159
ssa	Streptococcus sanguinis
ssj	Shigella sonnei 53G
ssn	Shigella sonnei Ss046
ssr	Streptococcus salivarius CCHSS3
stb	Streptococcus pasteurianus
stc	Streptococcus thermophilus CNRZ1066
ste	Streptococcus thermophilus LMD-9
stf	Streptococcus salivarius 57.I
stj	Streptococcus salivarius JIM8777
stl	Streptococcus thermophilus LMG18311
stn	Streptococcus thermophilus ND03
stu	Streptococcus thermophilus JIM 8232
vpr	Veillonella parvula

## Sheet: Table S5
Table S5. Gut-genome prevalent genes. Columns are: KO identifier (KO); mean copy number across genomes in KEGG (Mean); standard deviation in copy number across genomes in KEGG (Std); copy number CoV across genomes in KEGG (CoV)
KO	Mean	Std	CoV
K00002	0	0	0
K00003	0.497175	0.543314	1.0928
K00005	0.661017	0.727433	1.10048
K00009	0.497175	0.511167	1.02814
K00011	0	0	0
K00012	0.762712	0.759251	0.995463
K00013	0.841808	0.364921	0.433497
K00014	1.15254	0.910955	0.790387
K00015	0	0	0
K00016	1.07345	1.05778	0.985406
K00021	0	0	0
K00023	0	0	0
K00024	0.542373	0.581893	1.07287
K00027	0.683616	0.583591	0.853683
K00029	0.480226	0.499609	1.04036
K00031	0.819209	0.384845	0.469776
K00032	0	0	0
K00033	0.813559	0.535979	0.658808
K00035	0	0	0
K00036	0.740113	0.438572	0.592575
K00038	0	0	0
K00040	0.502825	0.573662	1.14088
K00041	0.474576	0.542726	1.1436
K00042	0.683616	0.933623	1.36571
K00048	0.581921	0.493243	0.847612
K00052	0.830508	0.375185	0.451754
K00053	0.920904	0.503618	0.546873
K00057	0.99435	0.249229	0.250645
K00058	1.27684	0.900204	0.705027
K00059	1.58757	0.953414	0.600549
K00060	0.40678	0.491233	1.20761
K00065	0.508475	0.602431	1.18478
K00066	0	0	0
K00067	0.774011	0.650773	0.84078
K00068	0.672316	0.840347	1.24993
K00074	0.514124	0.705966	1.37314
K00075	0.988701	0.237423	0.240136
K00076	0.327684	0.469369	1.43238
K00077	0.847458	0.641685	0.757188
K00082	0	0	0
K00087	0.322034	0.467256	1.45095
K00088	1.12994	0.368317	0.32596
K00090	0.40113	0.490127	1.22187
K00094	0.322034	0.467256	1.45095
K00097	0.672316	0.791888	1.17785
K00099	0.740113	0.438572	0.592575
K00101	0.39548	0.488954	1.23635
K00103	0	0	0
K00106	0	0	0
K00108	0.338983	0.496661	1.46515
K00109	0	0	0
K00111	0.99435	0.941793	0.947144
K00112	0.412429	0.492272	1.19359
K00113	0.412429	0.492272	1.19359
K00114	0	0	0
K00115	0	0	0
K00116	0.435028	0.579805	1.3328
K00117	0.389831	0.487712	1.25109
K00118	0	0	0
K00121	0.39548	0.522469	1.3211
K00122	0	0	0
K00123	0.983051	1.44767	1.47263
K00124	0.423729	0.505452	1.19287
K00125	0	0	0
K00126	0	0	0
K00127	0.423729	0.505452	1.19287
K00129	0	0	0
K00130	0.333333	0.483241	1.44972
K00132	0	0	0
K00133	1.0339	0.209878	0.202996
K00134	1.44068	0.599563	0.416167
K00135	0.59322	0.746789	1.25887
K00137	0.372881	0.483571	1.29685
K00138	0.322034	0.467256	1.45095
K00141	0	0	0
K00145	0.847458	0.359546	0.424264
K00147	0.909605	0.286748	0.315244
K00148	0	0	0
K00150	0	0	0
K00152	0	0	0
K00153	0	0	0
K00154	0	0	0
K00155	0	0	0
K00156	0.457627	0.509415	1.11317
K00163	0.40678	0.491233	1.20761
K00164	0.502825	0.656341	1.30531
K00171	0	0	0
K00178	0	0	0
K00186	0	0	0
K00187	0	0	0
K00192	0	0	0
K00193	0	0	0
K00195	0	0	0
K00200	0	0	0
K00201	0	0	0
K00202	0	0	0
K00203	0	0	0
K00205	0	0	0
K00207	0	0	0
K00208	0.570621	0.494987	0.867453
K00209	0	0	0
K00211	0	0	0
K00213	0	0	0
K00214	0	0	0
K00215	1.07345	0.336526	0.3135
K00216	0.40113	0.501522	1.25027
K00217	0	0	0
K00218	0	0	0
K00219	0.40678	0.491233	1.20761
K00220	0	0	0
K00221	0	0	0
K00222	0	0	0
K00223	0	0	0
K00226	1.34463	0.520633	0.387193
K00227	0	0	0
K00228	0.389831	0.487712	1.25109
K00230	0.40678	0.491233	1.20761
K00232	0	0	0
K00239	0.655367	0.486991	0.743081
K00240	0.621469	0.485021	0.780443
K00241	0.468927	0.499034	1.0642
K00242	0.40113	0.490127	1.22187
K00243	0.39548	0.488954	1.23635
K00244	0.824859	0.86217	1.04523
K00245	0.418079	0.493243	1.17978
K00246	0.418079	0.493243	1.17978
K00247	0.40113	0.490127	1.22187
K00249	0	0	0
K00252	0	0	0
K00253	0	0	0
K00254	0	0	0
K00255	0	0	0
K00256	0	0	0
K00258	0	0	0
K00262	0.915254	0.449286	0.490886
K00263	0	0	0
K00265	0.615819	0.486401	0.789844
K00266	0.966102	0.627958	0.649992
K00270	0	0	0
K00271	0	0	0
K00273	0	0	0
K00274	0	0	0
K00275	0.451977	0.497688	1.10114
K00278	0.615819	0.486401	0.789844
K00279	0	0	0
K00280	0	0	0
K00281	0.457627	0.498201	1.08866
K00283	0	0	0
K00285	0.451977	0.581454	1.28647
K00286	0.954802	0.333094	0.348862
K00287	0.983051	0.360078	0.366286
K00288	0	0	0
K00292	0	0	0
K00293	0	0	0
K00296	0	0	0
K00297	0.813559	0.403708	0.496224
K00299	0.418079	0.515643	1.23336
K00300	0	0	0
K00301	0	0	0
K00302	0	0	0
K00303	0	0	0
K00304	0	0	0
K00305	0	0	0
K00311	0	0	0
K00313	0.977401	1.3611	1.39257
K00314	0	0	0
K00315	0	0	0
K00316	0	0	0
K00317	0	0	0
K00320	0	0	0
K00321	0	0	0
K00322	0.40113	0.490127	1.22187
K00324	0.655367	0.680551	1.03843
K00325	0.536723	0.49865	0.929063
K00326	0	0	0
K00329	0	0	0
K00330	0.463277	0.49865	1.07635
K00331	0.468927	0.499034	1.0642
K00334	0.480226	0.499609	1.04036
K00335	0.468927	0.499034	1.0642
K00336	0.519774	0.510792	0.982719
K00337	0.468927	0.499034	1.0642
K00338	0.463277	0.49865	1.07635
K00339	0.463277	0.49865	1.07635
K00340	0.463277	0.49865	1.07635
K00341	0.468927	0.499034	1.0642
K00342	0.468927	0.499034	1.0642
K00343	0.463277	0.49865	1.07635
K00353	0	0	0
K00354	0	0	0
K00360	0	0	0
K00362	0.474576	0.638393	1.34519
K00363	0.40113	0.490127	1.22187
K00364	0.548023	0.497688	0.908153
K00365	0	0	0
K00367	0	0	0
K00369	0	0	0
K00370	0.745763	0.925347	1.24081
K00371	0.762712	0.926795	1.21513
K00373	0.768362	0.937308	1.21988
K00374	0.762712	0.932871	1.2231
K00378	0.632768	0.547877	0.865841
K00380	0.412429	0.492272	1.19359
K00381	0.40678	0.502603	1.23556
K00382	0.983051	0.650724	0.661943
K00383	0.644068	0.555284	0.862152
K00384	1.46893	0.592224	0.403168
K00386	0	0	0
K00387	0	0	0
K00389	0.412429	0.503618	1.2211
K00390	0.446328	0.497111	1.11378
K00392	0	0	0
K00397	0	0	0
K00410	0	0	0
K00423	0	0	0
K00425	1.0565	1.00123	0.947687
K00426	1.0452	0.996146	0.95307
K00427	0.39548	0.488954	1.23635
K00428	0.372881	0.483571	1.29685
K00432	0.638418	0.605338	0.948184
K00435	0	0	0
K00436	0	0	0
K00437	0	0	0
K00440	0	0	0
K00441	0	0	0
K00442	0	0	0
K00443	0	0	0
K00446	0	0	0
K00451	0	0	0
K00452	0	0	0
K00453	0	0	0
K00456	0	0	0
K00461	0	0	0
K00462	0	0	0
K00463	0	0	0
K00464	0	0	0
K00466	0	0	0
K00467	0	0	0
K00468	0	0	0
K00469	0	0	0
K00471	0	0	0
K00472	0	0	0
K00476	0	0	0
K00477	0	0	0
K00478	0	0	0
K00479	0	0	0
K00485	0	0	0
K00486	0	0	0
K00491	0	0	0
K00492	0	0	0
K00493	0	0	0
K00494	0	0	0
K00495	0	0	0
K00496	0	0	0
K00499	0	0	0
K00500	0	0	0
K00504	0	0	0
K00505	0	0	0
K00507	0	0	0
K00511	0	0	0
K00514	0	0	0
K00518	0	0	0
K00519	0	0	0
K00523	0	0	0
K00524	0	0	0
K00525	1.23729	0.759251	0.613642
K00526	1.20339	0.769026	0.63905
K00527	1.12429	0.329916	0.293443
K00528	0.683616	0.465065	0.680301
K00530	0	0	0
K00531	0	0	0
K00534	0	0	0
K00535	0	0	0
K00537	0.875706	0.983668	1.12328
K00538	0	0	0
K00539	0	0	0
K00542	0	0	0
K00543	0	0	0
K00544	0	0	0
K00545	0	0	0
K00548	0.610169	0.532034	0.871945
K00549	0.858757	0.742073	0.864124
K00554	0.960452	0.221999	0.23114
K00555	0	0	0
K00556	0.412429	0.492272	1.19359
K00557	0.423729	0.494148	1.16619
K00558	1.19209	1.07742	0.90381
K00559	0	0	0
K00560	0.898305	0.320394	0.356665
K00561	0	0	0
K00563	0.627119	0.528241	0.84233
K00564	0.59322	0.491233	0.828079
K00566	0.966102	0.530412	0.549023
K00567	0.841808	0.435505	0.517345
K00568	0.39548	0.488954	1.23635
K00569	0	0	0
K00570	0	0	0
K00573	0.418079	0.504568	1.20687
K00574	0.774011	0.52594	0.679499
K00575	0.418079	0.493243	1.17978
K00577	0	0	0
K00584	0	0	0
K00587	0	0	0
K00588	0	0	0
K00594	0	0	0
K00596	0	0	0
K00598	0.412429	0.514714	1.248
K00600	0.875706	0.392483	0.44819
K00601	0	0	0
K00602	1.00565	0.270951	0.269429
K00604	1	0.106299	0.106299
K00605	0.474576	0.499353	1.05221
K00606	0.531073	0.499034	0.939669
K00607	0	0	0
K00608	0	0	0
K00609	0.988701	0.105697	0.106904
K00610	0.666667	0.471405	0.707107
K00611	1.03955	0.556031	0.534878
K00612	0	0	0
K00615	1.98305	1.68233	0.848352
K00616	1.18644	0.839853	0.707876
K00617	0	0	0
K00620	0.361582	0.480459	1.32877
K00621	0	0	0
K00622	0	0	0
K00624	0	0	0
K00625	0.435028	0.507029	1.16551
K00626	1.0113	0.9327	0.922279
K00627	0.627119	0.588927	0.9391
K00630	0	0	0
K00631	0.40113	0.490127	1.22187
K00632	0.644068	0.878418	1.36386
K00635	0	0	0
K00639	0.514124	0.553442	1.07647
K00640	0.903955	0.661138	0.731384
K00643	0	0	0
K00645	0.943503	0.528483	0.560128
K00646	0	0	0
K00647	0.548023	0.704472	1.28548
K00648	0.960452	0.649742	0.676496
K00651	0.915254	0.395803	0.432451
K00652	0.711864	0.844741	1.18666
K00653	0	0	0
K00654	0	0	0
K00655	1.06215	0.370649	0.348962
K00656	2.24859	2.22602	0.989963
K00657	0.468927	0.499034	1.0642
K00658	0.548023	0.671628	1.22555
K00661	0.926554	0.629075	0.678941
K00663	0	0	0
K00666	0.322034	0.479195	1.48803
K00672	0	0	0
K00673	0.435028	0.569978	1.31021
K00674	0.711864	0.465202	0.653498
K00675	0.367232	0.504947	1.37501
K00677	0.548023	0.591091	1.07859
K00681	0.497175	0.638893	1.28505
K00683	0	0	0
K00684	0.412429	0.492272	1.19359
K00685	0	0	0
K00686	0	0	0
K00688	1.46328	0.728792	0.498055
K00690	0.502825	0.532814	1.05964
K00693	0	0	0
K00694	0.423729	0.61626	1.45437
K00695	0	0	0
K00696	0	0	0
K00697	0.372881	0.483571	1.29685
K00698	0	0	0
K00700	0.875706	0.406623	0.464337
K00701	0	0	0
K00702	0	0	0
K00703	0.751412	0.504568	0.671492
K00705	1.01695	0.58681	0.577029
K00729	0	0	0
K00743	0	0	0
K00748	0.502825	0.499992	0.994366
K00757	0.615819	0.520081	0.844535
K00758	0.389831	0.487712	1.25109
K00759	0.920904	0.290068	0.314982
K00760	1.05085	0.372367	0.35435
K00761	0.988701	0.149904	0.151617
K00762	1.03955	0.246136	0.236772
K00763	1.0226	0.335386	0.327974
K00764	1.00565	0.30986	0.308119
K00765	0.824859	0.380088	0.460791
K00766	0.389831	0.487712	1.25109
K00767	0.661017	0.473364	0.716115
K00768	0.570621	0.569305	0.997694
K00769	0.418079	0.493243	1.17978
K00773	0.926554	0.260868	0.281546
K00776	0	0	0
K00777	0	0	0
K00782	0.440678	0.507721	1.15214
K00783	0.977401	0.182723	0.186948
K00784	0.836158	0.452542	0.541216
K00788	0.80791	0.644266	0.797448
K00789	1.0226	0.182723	0.178685
K00790	1.12429	0.433521	0.385594
K00791	1.03955	0.268109	0.257909
K00793	0.655367	0.475248	0.725163
K00794	0.694915	0.460443	0.662589
K00795	0.418079	0.493243	1.17978
K00796	0.898305	0.583044	0.649049
K00797	0.536723	0.49865	0.929063
K00798	0.610169	0.647034	1.06042
K00799	0.920904	1.20473	1.3082
K00800	0.909605	0.305816	0.336208
K00802	0	0	0
K00803	0	0	0
K00806	1.01695	0.129081	0.12693
K00808	0	0	0
K00809	0	0	0
K00810	0	0	0
K00814	0	0	0
K00817	0.887006	0.423465	0.47741
K00820	0.977401	0.236615	0.242085
K00821	0.553672	0.551014	0.995199
K00822	0	0	0
K00826	0.977401	0.236615	0.242085
K00829	0	0	0
K00830	0	0	0
K00831	0.864407	0.342356	0.396059
K00832	0.468927	0.572827	1.22157
K00833	0.514124	0.4998	0.972139
K00835	0.389831	0.487712	1.25109
K00840	0.40113	0.565085	1.40873
K00842	0	0	0
K00843	0	0	0
K00845	1.0452	0.627246	0.600122
K00846	0	0	0
K00847	1.37853	0.907092	0.658013
K00848	0.525424	0.521491	0.992514
K00849	0.937853	0.321687	0.343003
K00850	1.28249	0.973884	0.759372
K00851	0.762712	0.74422	0.975755
K00852	0.971751	0.833137	0.857356
K00853	0.40113	0.490127	1.22187
K00854	0.858757	0.757146	0.881677
K00855	0.389831	0.487712	1.25109
K00856	0	0	0
K00857	0.728814	0.444572	0.609994
K00858	1	0	0
K00859	0.983051	0.129081	0.131306
K00860	0.451977	0.497688	1.10114
K00864	0.768362	0.608336	0.791731
K00865	1.13559	0.731633	0.644274
K00867	0.632768	0.48205	0.761812
K00868	1.40113	0.622188	0.444061
K00872	0.79096	0.406623	0.514087
K00873	1.44068	0.550434	0.382066
K00874	0.740113	0.68908	0.931047
K00875	0	0	0
K00876	0.977401	0.562026	0.575021
K00878	0.723164	0.459888	0.635939
K00879	0.350282	0.477058	1.36192
K00882	0.819209	0.573495	0.700059
K00883	0.502825	0.745035	1.4817
K00884	0.378531	0.485021	1.28132
K00885	0.39548	0.55396	1.40073
K00887	0	0	0
K00891	1.27119	0.826753	0.650379
K00892	0.39548	0.488954	1.23635
K00893	0	0	0
K00901	0.723164	0.559636	0.773871
K00903	0	0	0
K00906	0.367232	0.48205	1.31266
K00912	0.480226	0.499609	1.04036
K00918	0	0	0
K00919	0.830508	0.375185	0.451754
K00925	1.20904	0.505705	0.41827
K00926	1.45198	1.62578	1.1197
K00927	1	0	0
K00928	1.16949	0.404182	0.345605
K00930	0.824859	0.380088	0.460791
K00931	0.903955	0.294653	0.32596
K00932	0.389831	0.499161	1.28046
K00933	0	0	0
K00934	0	0	0
K00937	0.836158	0.476858	0.570296
K00939	0.988701	0.105697	0.106904
K00940	0.587571	0.503618	0.857119
K00941	0.858757	0.434845	0.506365
K00942	1.07345	0.336526	0.3135
K00943	0.858757	0.364133	0.424023
K00944	0	0	0
K00945	0.853107	0.384596	0.450818
K00946	0.502825	0.511167	1.01659
K00947	0	0	0
K00948	1.38983	0.487712	0.350915
K00949	0.485876	0.4998	1.02866
K00950	0.644068	0.534548	0.829956
K00951	1.0339	0.298741	0.288947
K00952	0	0	0
K00954	0.983051	0.129081	0.131306
K00956	0.435028	0.495761	1.13961
K00957	0.514124	0.4998	0.972139
K00960	0	0	0
K00962	0.887006	0.316586	0.356915
K00963	1.27684	0.702839	0.550454
K00965	0.926554	0.487384	0.526018
K00969	1.00565	0.249229	0.247829
K00970	0.542373	0.498201	0.918559
K00971	0.60452	0.767697	1.26993
K00973	1.22599	0.755247	0.616031
K00974	0.774011	0.418232	0.540343
K00975	1.10734	0.873206	0.788558
K00979	0.649718	0.706237	1.08699
K00981	1.30508	0.495889	0.379967
K00982	0.536723	0.509854	0.949938
K00985	0	0	0
K00988	0	0	0
K00989	0.548023	0.497688	0.908153
K00990	0.536723	0.49865	0.929063
K00991	0.813559	0.576603	0.708742
K00992	0	0	0
K00995	1.16949	0.641834	0.548814
K00997	0.870056	0.451058	0.518424
K00998	0.40113	0.490127	1.22187
K00999	0	0	0
K01000	0.988701	0.149904	0.151617
K01002	0.40678	0.502603	1.23556
K01003	0	0	0
K01004	0	0	0
K01007	0.457627	0.520388	1.13714
K01008	0.525424	0.499353	0.950382
K01011	0.774011	0.947672	1.22436
K01012	0.717514	0.663307	0.924451
K01013	0	0	0
K01014	0	0	0
K01015	0	0	0
K01025	0	0	0
K01027	0	0	0
K01036	0	0	0
K01042	0.570621	0.702567	1.23123
K01043	0	0	0
K01045	0	0	0
K01048	0.59887	0.490127	0.81842
K01051	0.491525	0.522041	1.06208
K01054	0	0	0
K01056	0.977401	0.148621	0.152057
K01058	0.423729	0.494148	1.16619
K01061	0.700565	0.905507	1.29254
K01067	0	0	0
K01068	0	0	0
K01069	0.39548	0.488954	1.23635
K01070	0.683616	0.890256	1.30228
K01075	0	0	0
K01076	0	0	0
K01077	0.531073	0.531914	1.00158
K01078	0	0	0
K01079	0.717514	0.486401	0.677897
K01080	0	0	0
K01082	0.468927	0.499034	1.0642
K01083	0	0	0
K01085	0.378531	0.485021	1.28132
K01087	0.372881	0.483571	1.29685
K01089	0.457627	0.498201	1.08866
K01091	1.23729	0.920679	0.74411
K01092	0.853107	0.602166	0.70585
K01093	0.378531	0.496533	1.31174
K01095	0.40678	0.491233	1.20761
K01096	0.412429	0.503618	1.2211
K01097	0	0	0
K01103	0	0	0
K01104	1.91525	1.1091	0.579088
K01113	0	0	0
K01114	0	0	0
K01115	0	0	0
K01117	0	0	0
K01118	0.587571	0.700656	1.19246
K01119	0.683616	0.639043	0.934798
K01120	0	0	0
K01121	0	0	0
K01126	1.37288	0.989749	0.720928
K01127	0	0	0
K01128	0	0	0
K01129	0.711864	0.533113	0.748897
K01132	0	0	0
K01133	0	0	0
K01134	0	0	0
K01135	0	0	0
K01136	0	0	0
K01137	0	0	0
K01139	0.389831	0.487712	1.25109
K01141	0.40678	0.491233	1.20761
K01142	1	0.237691	0.237691
K01145	0	0	0
K01146	0.40113	0.490127	1.22187
K01147	0.40113	0.490127	1.22187
K01150	0.39548	0.500375	1.26523
K01151	0.694915	0.460443	0.662589
K01152	0	0	0
K01153	0.887006	0.758158	0.854738
K01154	1.03955	1.3461	1.29489
K01157	0	0	0
K01158	0	0	0
K01159	0.655367	0.475248	0.725163
K01161	0	0	0
K01167	0	0	0
K01169	0.389831	0.499161	1.28046
K01174	0	0	0
K01176	1.0339	0.882333	0.853404
K01178	0	0	0
K01179	0.59322	0.825826	1.39211
K01180	0	0	0
K01184	0	0	0
K01187	1.12429	0.785697	0.698836
K01190	0.903955	1.2382	1.36976
K01193	0.819209	0.796229	0.971949
K01194	0.734463	0.934341	1.27214
K01195	0.384181	0.486401	1.26607
K01199	0	0	0
K01207	0.723164	0.528483	0.730792
K01213	0	0	0
K01214	0	0	0
K01217	0	0	0
K01219	0	0	0
K01223	2.45198	2.43775	0.994196
K01225	0	0	0
K01226	0.531073	0.499034	0.939669
K01230	0	0	0
K01233	0	0	0
K01236	0	0	0
K01240	0	0	0
K01241	0.446328	0.497111	1.11378
K01243	0.971751	0.269534	0.277369
K01246	0.740113	0.498842	0.674007
K01247	0.418079	0.493243	1.17978
K01249	0	0	0
K01250	0.440678	0.507721	1.15214
K01252	0.40113	0.501522	1.25027
K01253	0	0	0
K01255	0.468927	0.552749	1.17875
K01256	0.79096	0.406623	0.514087
K01258	0.943503	0.539067	0.571347
K01262	1.0678	0.361935	0.338955
K01264	0	0	0
K01265	1.15819	0.422333	0.364648
K01268	0	0	0
K01270	0.694915	0.653221	0.940001
K01271	0.60452	0.55396	0.916365
K01280	0	0	0
K01283	0	0	0
K01284	0.519774	0.64738	1.2455
K01289	0	0	0
K01297	0.463277	0.509854	1.10054
K01301	0	0	0
K01304	0.372881	0.528241	1.41665
K01305	0.384181	0.509102	1.32516
K01312	0	0	0
K01315	0	0	0
K01317	0	0	0
K01318	0	0	0
K01325	0	0	0
K01337	0	0	0
K01338	0.700565	0.642778	0.917514
K01340	0	0	0
K01342	0	0	0
K01343	0	0	0
K01346	0	0	0
K01354	0.508475	0.511104	1.00517
K01356	0.813559	0.44371	0.545393
K01358	1.15254	0.403945	0.350482
K01364	0	0	0
K01372	0.644068	0.865459	1.34374
K01389	0	0	0
K01392	0	0	0
K01399	0	0	0
K01400	0	0	0
K01401	0	0	0
K01406	0	0	0
K01407	0.40113	0.490127	1.22187
K01408	0	0	0
K01409	1.02825	0.19685	0.191442
K01412	0	0	0
K01414	0.412429	0.492272	1.19359
K01415	0	0	0
K01416	0	0	0
K01419	0.514124	0.4998	0.972139
K01420	0.689266	0.610222	0.885322
K01421	0.841808	1.22951	1.46056
K01424	1.27684	0.786306	0.615824
K01425	0.875706	0.89337	1.02017
K01431	0	0	0
K01432	0	0	0
K01433	0.429379	0.494987	1.1528
K01437	0	0	0
K01438	0.525424	0.655854	1.24824
K01439	0.909605	0.613196	0.674135
K01442	0.59887	0.790193	1.31947
K01443	0.954802	0.485021	0.50798
K01444	0	0	0
K01448	1.74576	1.45664	0.834387
K01450	0	0	0
K01452	0	0	0
K01453	0	0	0
K01454	0	0	0
K01455	0	0	0
K01458	0	0	0
K01459	0	0	0
K01460	0.40678	0.491233	1.20761
K01461	0	0	0
K01462	1.54802	0.696406	0.449868
K01464	0.344633	0.475248	1.379
K01465	1.0904	0.415475	0.381032
K01467	0.644068	0.790395	1.22719
K01469	0	0	0
K01471	0	0	0
K01473	0	0	0
K01474	0	0	0
K01477	0	0	0
K01480	0.542373	0.56214	1.03645
K01481	0	0	0
K01483	0.327684	0.469369	1.43238
K01484	0.40113	0.554997	1.38358
K01485	0.457627	0.654977	1.43125
K01486	0.508475	0.511104	1.00517
K01487	0.350282	0.477058	1.36192
K01488	0.717514	0.486401	0.677897
K01489	0.751412	0.432194	0.575176
K01491	1.0113	0.105697	0.104516
K01493	0.429379	0.494987	1.1528
K01494	0.559322	0.496468	0.887625
K01495	0.757062	0.441835	0.583618
K01497	0.418079	0.493243	1.17978
K01498	0	0	0
K01499	0	0	0
K01500	0	0	0
K01503	0	0	0
K01504	0	0	0
K01507	0.649718	0.54349	0.836502
K01509	0	0	0
K01510	0	0	0
K01512	0.751412	0.445074	0.592317
K01514	0	0	0
K01515	0.960452	0.416626	0.433781
K01518	0	0	0
K01519	0	0	0
K01520	1.08475	0.508286	0.468576
K01521	0.378531	0.485021	1.28132
K01524	1.32203	0.852527	0.64486
K01525	0.40678	0.491233	1.20761
K01531	0.632768	0.558094	0.881987
K01533	1.11864	0.401329	0.358764
K01534	0.836158	0.522102	0.624406
K01539	0	0	0
K01541	0	0	0
K01546	0.468927	0.510229	1.08808
K01547	0.457627	0.509415	1.11317
K01548	0.463277	0.509854	1.10054
K01550	0	0	0
K01553	0	0	0
K01555	0	0	0
K01556	0	0	0
K01561	0	0	0
K01563	0	0	0
K01565	0	0	0
K01568	0	0	0
K01577	0.40113	0.490127	1.22187
K01578	0	0	0
K01579	0.553672	0.497111	0.897843
K01580	0.768362	0.89412	1.16367
K01581	0.824859	0.881609	1.0688
K01582	0.711864	0.92151	1.2945
K01583	0	0	0
K01585	0.468927	0.499034	1.0642
K01586	1.05085	0.356873	0.339605
K01587	0	0	0
K01588	0.966102	0.180967	0.187317
K01589	0.779661	0.500885	0.642439
K01591	1.09605	0.393214	0.358757
K01592	0	0	0
K01593	0	0	0
K01594	0	0	0
K01595	0.711864	0.452895	0.636209
K01599	0.525424	0.542726	1.03293
K01602	0	0	0
K01610	0.740113	0.531734	0.71845
K01611	0.446328	0.519344	1.16359
K01612	0	0	0
K01613	0.59322	0.513721	0.865986
K01616	0	0	0
K01617	0	0	0
K01618	0	0	0
K01619	0.779661	0.544136	0.697913
K01620	0.683616	0.477058	0.697846
K01622	0	0	0
K01624	1.41808	0.833826	0.587997
K01625	0.644068	0.545015	0.846207
K01626	1.87571	1.25609	0.669664
K01627	0.491525	0.499928	1.0171
K01628	0.440678	0.507721	1.15214
K01629	0.485876	0.4998	1.02866
K01630	0.384181	0.486401	1.26607
K01633	0.627119	0.483571	0.7711
K01637	0.39548	0.488954	1.23635
K01638	0.644068	0.852303	1.32331
K01639	0.531073	0.611006	1.15051
K01643	0.497175	0.543314	1.0928
K01644	0.497175	0.532814	1.07168
K01646	0.463277	0.542079	1.1701
K01647	0.915254	0.590551	0.645232
K01649	0.898305	0.488104	0.543361
K01652	2.0113	1.20258	0.597912
K01653	1.28249	0.696544	0.54312
K01655	0	0	0
K01657	0.785311	0.410607	0.522859
K01661	0.542373	0.498201	0.918559
K01662	0.954802	0.448717	0.469958
K01663	0	0	0
K01664	0.497175	0.499992	1.00567
K01665	0.508475	0.499928	0.983192
K01667	0.350282	0.477058	1.36192
K01669	0.39548	0.488954	1.23635
K01673	1	0.809548	0.809548
K01676	0.932203	1.07668	1.15499
K01679	0.536723	0.49865	0.929063
K01681	1.11864	0.78297	0.699928
K01682	0.418079	0.504568	1.20687
K01685	0.514124	0.59287	1.15317
K01686	0.587571	0.614756	1.04627
K01687	0.949153	0.52369	0.551744
K01689	1.08475	0.350374	0.323001
K01690	0.39548	0.488954	1.23635
K01693	0.378531	0.485021	1.28132
K01695	0.830508	0.389953	0.469536
K01696	0.841808	0.422333	0.501697
K01698	0.514124	0.521919	1.01516
K01703	0.864407	0.388724	0.4497
K01704	0.841808	0.394672	0.468839
K01705	0	0	0
K01706	0.40678	0.491233	1.20761
K01707	0	0	0
K01708	0.378531	0.485021	1.28132
K01710	1.24859	0.651214	0.521561
K01711	0.463277	0.572492	1.23575
K01714	1.59322	1.06488	0.668381
K01716	0.40113	0.490127	1.22187
K01719	0.474576	0.499353	1.05221
K01722	0	0	0
K01724	0	0	0
K01726	0	0	0
K01727	0	0	0
K01729	0	0	0
K01731	0	0	0
K01732	0	0	0
K01733	0.949153	0.244052	0.257126
K01734	0.627119	0.579254	0.923676
K01735	0.757062	0.441835	0.583618
K01736	0.881356	0.323369	0.3669
K01737	0.615819	0.520081	0.844535
K01738	1.09605	0.678013	0.6186
K01739	0.59322	0.502603	0.847244
K01740	0.694915	0.881465	1.26845
K01741	0	0	0
K01743	0	0	0
K01744	0.649718	0.500184	0.769848
K01749	0.519774	0.499609	0.961204
K01751	0.378531	0.485021	1.28132
K01752	1.9435	1.05079	0.540666
K01753	0.423729	0.537941	1.26954
K01754	1.23729	0.721086	0.582796
K01755	0.920904	0.290068	0.314982
K01756	1.02825	0.19685	0.191442
K01757	0	0	0
K01759	0.80226	0.705423	0.879295
K01760	0.751412	0.547527	0.728664
K01766	0.40678	0.491233	1.20761
K01768	0	0	0
K01769	0	0	0
K01770	0.706215	0.455495	0.644981
K01772	0.570621	0.52812	0.925518
K01774	0	0	0
K01775	1.40678	0.535264	0.380489
K01776	0.954802	0.333094	0.348862
K01778	0.853107	0.439445	0.515111
K01780	0	0	0
K01781	0	0	0
K01782	0.40113	0.490127	1.22187
K01783	1.0565	0.295302	0.279511
K01784	1.37853	0.636189	0.461498
K01785	0.960452	0.746832	0.777584
K01786	0.644068	0.512974	0.79646
K01788	0.621469	0.540132	0.869121
K01790	0.757062	0.674615	0.891096
K01791	0.915254	1.02986	1.12522
K01792	0.485876	0.510979	1.05167
K01793	0	0	0
K01795	0	0	0
K01796	0	0	0
K01797	0	0	0
K01798	0	0	0
K01799	0	0	0
K01800	0	0	0
K01803	1.06215	0.263788	0.248354
K01804	0.59322	0.502603	0.847244
K01805	0.576271	0.537941	0.933486
K01807	0.853107	0.499609	0.585634
K01808	0.615819	0.581619	0.944464
K01809	0.875706	0.55878	0.63809
K01810	1.00565	0.074952	0.0745309
K01811	0.570621	0.652536	1.14355
K01812	0.559322	0.529508	0.946697
K01813	0.468927	0.499034	1.0642
K01814	0.836158	0.370132	0.442658
K01815	0.485876	0.553442	1.13906
K01817	0.40678	0.555974	1.36677
K01818	0.451977	0.508914	1.12597
K01820	0	0	0
K01821	0.536723	0.582277	1.08487
K01822	0	0	0
K01823	0.655367	0.486991	0.743081
K01825	0.39548	0.488954	1.23635
K01828	0	0	0
K01829	0	0	0
K01834	1.31073	0.907936	0.692693
K01835	0.915254	0.395803	0.432451
K01838	0.446328	0.508349	1.13896
K01839	0.683616	0.488758	0.71496
K01840	0.576271	0.756218	1.31226
K01845	0.508475	0.499928	0.983192
K01850	0	0	0
K01851	0	0	0
K01852	0	0	0
K01854	0.514124	0.573495	1.11548
K01860	0	0	0
K01865	0	0	0
K01866	1.00565	0.130066	0.129336
K01867	1.06215	0.321687	0.302865
K01868	1	0.106299	0.106299
K01869	0.99435	0.130066	0.130805
K01870	0.960452	0.194895	0.20292
K01872	0.971751	0.165682	0.170499
K01873	1	0	0
K01874	1.0113	0.237423	0.23477
K01875	1	0	0
K01876	1.03955	0.268109	0.257909
K01878	0.672316	0.469369	0.698137
K01879	0.683616	0.465065	0.680301
K01881	1	0.150329	0.150329
K01883	1.01695	0.129081	0.12693
K01884	0	0	0
K01885	0.909605	0.613196	0.674135
K01886	0.59322	0.491233	0.828079
K01887	0.983051	0.129081	0.131306
K01889	1	0	0
K01890	0.977401	0.148621	0.152057
K01892	0.988701	0.105697	0.106904
K01893	0.830508	0.431233	0.51924
K01894	0.40113	0.490127	1.22187
K01895	0.463277	0.509854	1.10054
K01896	0	0	0
K01897	1.19774	1.34475	1.12274
K01902	0.672316	0.65092	0.968175
K01903	0.666667	0.652389	0.978584
K01904	0	0	0
K01905	0	0	0
K01907	0	0	0
K01909	0	0	0
K01910	0.485876	0.532634	1.09623
K01911	0.536723	0.49865	0.929063
K01913	0	0	0
K01914	0.717514	0.450208	0.627456
K01915	1.30508	0.528966	0.405311
K01916	0.627119	0.483571	0.7711
K01918	0.559322	0.496468	0.887625
K01919	0.700565	0.537466	0.767189
K01920	0.40113	0.490127	1.22187
K01921	1.40113	0.523568	0.373675
K01923	0.960452	0.194895	0.20292
K01924	0.977401	0.148621	0.152057
K01925	1.00565	0.130066	0.129336
K01926	0.367232	0.516014	1.40515
K01928	1.11864	0.42856	0.383107
K01929	1.01695	0.129081	0.12693
K01932	0	0	0
K01933	0.966102	0.180967	0.187317
K01934	0.824859	0.394672	0.478473
K01935	0.932203	0.924208	0.991423
K01937	0.983051	0.129081	0.131306
K01938	0.632768	0.577986	0.913424
K01939	1.03955	0.221999	0.213553
K01940	0.909605	0.286748	0.315244
K01945	0.971751	0.165682	0.170499
K01947	0	0	0
K01949	0	0	0
K01951	1.18644	0.56672	0.477664
K01952	1.22034	0.682331	0.559132
K01953	0.819209	0.602325	0.735251
K01955	1.19774	0.487581	0.407084
K01956	1.11864	0.501458	0.448273
K01957	0	0	0
K01961	0.80791	0.539245	0.667457
K01962	0.740113	0.451271	0.609732
K01963	0.740113	0.451271	0.609732
K01965	0	0	0
K01968	0	0	0
K01969	0	0	0
K01970	0	0	0
K01972	1.36158	0.514528	0.37789
K01974	0.327684	0.469369	1.43238
K01975	0.39548	0.488954	1.23635
K01976	0	0	0
K01977	5.21469	2.54434	0.487918
K01978	0.39548	0.488954	1.23635
K01980	5.21469	2.6953	0.516867
K01983	0.327684	0.469369	1.43238
K01985	5.54802	2.95526	0.532669
K01990	1.59887	2.03434	1.27236
K01991	0.740113	0.914556	1.2357
K01992	1.72316	1.66288	0.965016
K01993	0.977401	1.06275	1.08732
K01994	0	0	0
K01995	0.80226	0.672625	0.838413
K01996	0.819209	0.656195	0.80101
K01997	0.819209	0.681535	0.831943
K01998	0.80226	0.689219	0.859097
K01999	1.26554	1.03749	0.819801
K02000	0.514124	0.510979	0.993883
K02001	0.519774	0.510792	0.982719
K02002	0.514124	0.510979	0.993883
K02003	3.79661	3.25618	0.857654
K02004	3.71751	3.17643	0.854449
K02013	2.67797	2.17931	0.813794
K02014	1.9887	2.51322	1.26375
K02015	3.41808	3.25998	0.953746
K02016	2.52542	2.43577	0.964499
K02017	0.497175	0.511167	1.02814
K02018	0.525424	0.521491	0.992514
K02019	0.435028	0.518052	1.19085
K02020	0.644068	0.761267	1.18197
K02025	1.11864	1.47772	1.32099
K02028	1.77401	2.03772	1.14865
K02029	2.25989	2.67024	1.18158
K02030	2.53672	2.83841	1.11893
K02031	0.858757	1.14356	1.33165
K02032	0.728814	1.0656	1.4621
K02033	1.24859	1.35518	1.08537
K02034	1.26554	1.37475	1.0863
K02035	1.65537	1.46904	0.887438
K02036	1.18079	0.488366	0.413592
K02037	0.988701	0.260133	0.263105
K02038	0.971751	0.247687	0.254887
K02039	0.966102	0.27919	0.288986
K02040	1.36723	0.693513	0.507239
K02041	0.548023	0.508914	0.928637
K02042	0.694915	0.779415	1.1216
K02043	0.361582	0.480459	1.32877
K02044	0.587571	0.576825	0.981711
K02045	0.446328	0.497111	1.11378
K02046	0.446328	0.497111	1.11378
K02047	0.440678	0.496468	1.1266
K02048	0.864407	0.958889	1.1093
K02052	0.40678	0.513721	1.2629
K02053	0.508475	0.563671	1.10855
K02054	0.468927	0.552749	1.17875
K02055	0.485876	0.553442	1.13906
K02056	1.37853	1.12405	0.815399
K02057	2.22599	1.84262	0.827777
K02058	0.779661	1.07464	1.37834
K02062	0.40113	0.490127	1.22187
K02063	0.39548	0.488954	1.23635
K02064	0.39548	0.488954	1.23635
K02065	0.514124	0.510979	0.993883
K02066	0.514124	0.510979	0.993883
K02067	0.514124	0.510979	0.993883
K02068	0.694915	0.460443	0.662589
K02069	0.677966	0.467256	0.689202
K02071	1.0565	0.694754	0.657602
K02072	1.0791	0.700656	0.649299
K02073	1.72881	1.17166	0.677725
K02078	1.47458	1.03098	0.699168
K02079	0.310734	0.462794	1.48936
K02081	0.316384	0.465065	1.46994
K02082	0.389831	0.487712	1.25109
K02083	0.367232	0.493631	1.3442
K02092	0	0	0
K02093	0	0	0
K02094	0	0	0
K02095	0	0	0
K02096	0	0	0
K02097	0	0	0
K02099	0.40113	0.490127	1.22187
K02100	0.372881	0.483571	1.29685
K02101	0	0	0
K02108	1.00565	0.249229	0.247829
K02109	1	0.318896	0.318896
K02110	1.0226	0.318095	0.311065
K02111	0.988701	0.260133	0.263105
K02112	1.0452	0.277585	0.265581
K02113	1	0.28124	0.28124
K02114	1.02825	0.308621	0.300143
K02115	1.0452	0.277585	0.265581
K02116	0.423729	0.494148	1.16619
K02128	0	0	0
K02160	0.689266	0.486598	0.705966
K02164	0	0	0
K02167	0.344633	0.475248	1.379
K02168	0.468927	0.646936	1.37961
K02169	0.446328	0.497111	1.11378
K02170	0.40113	0.490127	1.22187
K02171	0	0	0
K02172	0	0	0
K02173	0.322034	0.467256	1.45095
K02182	0.338983	0.473364	1.39642
K02183	0	0	0
K02192	0.378531	0.485021	1.28132
K02193	0.389831	0.487712	1.25109
K02194	0.389831	0.487712	1.25109
K02195	0.384181	0.486401	1.26607
K02196	0.372881	0.483571	1.29685
K02197	0.389831	0.487712	1.25109
K02198	0.384181	0.486401	1.26607
K02199	0.389831	0.499161	1.28046
K02200	0.378531	0.485021	1.28132
K02204	0	0	0
K02205	0	0	0
K02217	0.564972	0.539422	0.954777
K02221	0.728814	0.444572	0.609994
K02225	0	0	0
K02226	0.463277	0.509854	1.10054
K02228	0	0	0
K02229	0	0	0
K02231	0.514124	0.4998	0.972139
K02233	0.536723	0.49865	0.929063
K02234	0	0	0
K02237	0.932203	0.292915	0.314218
K02238	0.875706	0.433521	0.495054
K02239	0	0	0
K02247	0	0	0
K02249	0	0	0
K02250	0	0	0
K02251	0	0	0
K02252	0	0	0
K02253	0	0	0
K02254	0	0	0
K02255	0.389831	0.487712	1.25109
K02258	0	0	0
K02259	0	0	0
K02274	0	0	0
K02275	0	0	0
K02276	0	0	0
K02277	0	0	0
K02281	0	0	0
K02284	0	0	0
K02285	0	0	0
K02286	0	0	0
K02287	0	0	0
K02288	0	0	0
K02289	0	0	0
K02290	0	0	0
K02292	0	0	0
K02293	0	0	0
K02294	0	0	0
K02297	0.378531	0.485021	1.28132
K02298	0.367232	0.48205	1.31266
K02299	0.39548	0.488954	1.23635
K02300	0.389831	0.487712	1.25109
K02301	0.389831	0.487712	1.25109
K02302	0.474576	0.611267	1.28803
K02303	0	0	0
K02305	0	0	0
K02313	0.977401	0.148621	0.152057
K02314	1.29379	0.585721	0.452719
K02315	0.632768	0.633928	1.00183
K02316	0.983051	0.129081	0.131306
K02317	0.39548	0.488954	1.23635
K02319	0	0	0
K02335	0.971751	0.165682	0.170499
K02336	0.384181	0.486401	1.26607
K02337	1.00565	0.249229	0.247829
K02338	0.99435	0.167978	0.168933
K02339	0.40678	0.491233	1.20761
K02340	0.988701	0.149904	0.151617
K02341	0.983051	0.129081	0.131306
K02342	0.988701	0.601211	0.608082
K02343	0.960452	0.194895	0.20292
K02344	0.39548	0.488954	1.23635
K02345	0.435028	0.635587	1.46102
K02346	0.932203	0.292915	0.314218
K02347	0	0	0
K02348	0.463277	0.509854	1.10054
K02351	0	0	0
K02355	1.19209	0.447649	0.375516
K02356	1.46893	0.521185	0.354806
K02357	0.99435	0.074952	0.0753778
K02358	1.41808	0.515643	0.363621
K02361	0.435028	0.507029	1.16551
K02362	0.389831	0.499161	1.28046
K02363	0.40678	0.502603	1.23556
K02364	0.40113	0.501522	1.25027
K02371	0.355932	0.478795	1.34519
K02372	0.853107	0.573328	0.672047
K02377	0.474576	0.601953	1.2684
K02379	0.440678	0.507721	1.15214
K02380	0.412429	0.492272	1.19359
K02382	0	0	0
K02383	0	0	0
K02384	0	0	0
K02386	0.435028	0.617553	1.41957
K02387	0.485876	0.611632	1.25882
K02388	0.463277	0.610692	1.3182
K02389	0.485876	0.620801	1.27769
K02390	0.485876	0.620801	1.27769
K02392	0.514124	0.689775	1.34165
K02393	0.423729	0.597643	1.41044
K02394	0.412429	0.596092	1.44532
K02395	0.440678	0.599563	1.36055
K02396	0.491525	0.664845	1.35262
K02397	0.468927	0.620184	1.32256
K02398	0.468927	0.611006	1.30299
K02399	0.418079	0.606286	1.45017
K02400	0.644068	0.83894	1.30257
K02401	0.451977	0.600573	1.32877
K02402	0.372881	0.528241	1.41665
K02403	0.344633	0.498458	1.44634
K02405	0.457627	0.619514	1.35375
K02407	0.514124	0.673194	1.3094
K02408	0.468927	0.620184	1.32256
K02409	0.429379	0.598337	1.39349
K02410	0.446328	0.600095	1.34452
K02411	0.418079	0.596895	1.42771
K02412	0.435028	0.598977	1.37687
K02413	0.39548	0.511541	1.29347
K02414	0.429379	0.598337	1.39349
K02415	0.418079	0.596895	1.42771
K02416	0.463277	0.60137	1.29808
K02417	0.468927	0.611006	1.30299
K02418	0.40678	0.502603	1.23556
K02419	0.446328	0.600095	1.34452
K02420	0.446328	0.600095	1.34452
K02421	0.451977	0.600573	1.32877
K02422	0.485876	0.638743	1.31462
K02423	0.333333	0.471405	1.41421
K02424	0.542373	0.56214	1.03645
K02425	0.327684	0.469369	1.43238
K02426	0.875706	0.954518	1.09
K02427	0.40678	0.491233	1.20761
K02428	1.07345	0.398055	0.370819
K02429	0.59887	0.761057	1.27082
K02430	0.40678	0.585666	1.43976
K02431	0.435028	0.518052	1.19085
K02433	0.548023	0.508914	0.928637
K02434	0.474576	0.499353	1.05221
K02435	0.457627	0.498201	1.08866
K02437	0.627119	0.483571	0.7711
K02438	0.785311	0.728134	0.927193
K02439	0.423729	0.494148	1.16619
K02440	1.01695	0.777324	0.764369
K02441	0.40678	0.491233	1.20761
K02442	0	0	0
K02444	0.418079	0.493243	1.17978
K02445	0.514124	0.521919	1.01516
K02446	0.429379	0.494987	1.1528
K02448	0	0	0
K02453	0.497175	0.729711	1.46771
K02454	0.502825	0.706102	1.40427
K02455	0.480226	0.70583	1.46979
K02456	0.508475	0.714013	1.40423
K02457	0.474576	0.705649	1.4869
K02458	0.474576	0.705649	1.4869
K02461	0.474576	0.705649	1.4869
K02462	0.502825	0.745035	1.4817
K02466	0.372881	0.483571	1.29685
K02467	0.389831	0.487712	1.25109
K02468	0.384181	0.486401	1.26607
K02469	1.18644	0.417468	0.351866
K02470	1.21469	0.424143	0.349178
K02472	0.468927	0.542432	1.15675
K02478	0.774011	0.959521	1.23967
K02479	0	0	0
K02480	0	0	0
K02484	0.508475	0.602431	1.18478
K02485	0.39548	0.488954	1.23635
K02486	0	0	0
K02488	0	0	0
K02489	0	0	0
K02490	0	0	0
K02491	0	0	0
K02492	0.497175	0.499992	1.00567
K02493	0.954802	0.207738	0.217571
K02494	0.40678	0.491233	1.20761
K02495	1.63842	0.929306	0.567197
K02496	0.40113	0.490127	1.22187
K02497	0	0	0
K02498	0.40678	0.491233	1.20761
K02500	0.836158	0.370132	0.442658
K02501	0.853107	0.369614	0.433256
K02503	0.966102	0.180967	0.187317
K02504	0.355932	0.478795	1.34519
K02505	0.39548	0.488954	1.23635
K02507	0.40678	0.491233	1.20761
K02517	0.627119	0.617036	0.983922
K02518	0.960452	0.194895	0.20292
K02519	0.960452	0.194895	0.20292
K02520	0.892655	0.309551	0.346775
K02521	0.40113	0.490127	1.22187
K02523	0.480226	0.499609	1.04036
K02526	0.40113	0.523568	1.30523
K02527	0.480226	0.499609	1.04036
K02528	0.99435	0.130066	0.130805
K02529	3.93785	2.16588	0.550016
K02532	0.762712	0.997267	1.30753
K02533	0.333333	0.471405	1.41421
K02535	0.435028	0.495761	1.13961
K02536	0.531073	0.542432	1.02139
K02545	0	0	0
K02546	0	0	0
K02547	0	0	0
K02548	0.700565	0.493631	0.704619
K02549	0.463277	0.49865	1.07635
K02551	0.564972	0.539422	0.954777
K02552	0.451977	0.497688	1.10114
K02553	0.40113	0.490127	1.22187
K02556	0.440678	0.608913	1.38176
K02557	0.711864	0.88396	1.24175
K02558	0.423729	0.494148	1.16619
K02560	0.40113	0.490127	1.22187
K02562	0.389831	0.487712	1.25109
K02563	0.983051	0.129081	0.131306
K02564	0.954802	0.485021	0.50798
K02565	0.40113	0.490127	1.22187
K02566	0.423729	0.494148	1.16619
K02567	0.355932	0.478795	1.34519
K02568	0.355932	0.478795	1.34519
K02569	0.338983	0.473364	1.39642
K02570	0.350282	0.477058	1.36192
K02571	0	0	0
K02572	0.333333	0.471405	1.41421
K02573	0.355932	0.478795	1.34519
K02574	0.361582	0.492077	1.3609
K02575	0.80226	0.933008	1.16297
K02598	0.372881	0.483571	1.29685
K02600	1	0	0
K02601	1.02825	0.326415	0.317447
K02619	0.525424	0.499353	0.950382
K02621	0.723164	0.447435	0.618718
K02622	0.717514	0.450208	0.627456
K02623	0	0	0
K02625	0	0	0
K02628	0	0	0
K02629	0	0	0
K02630	0	0	0
K02631	0	0	0
K02632	0	0	0
K02634	0	0	0
K02635	0	0	0
K02636	0	0	0
K02637	0	0	0
K02638	0	0	0
K02639	0	0	0
K02640	0	0	0
K02641	0	0	0
K02642	0	0	0
K02643	0	0	0
K02647	0.548023	0.591091	1.07859
K02654	0.536723	0.572492	1.06664
K02657	0	0	0
K02658	0	0	0
K02659	0	0	0
K02660	0	0	0
K02661	0	0	0
K02665	0	0	0
K02667	0	0	0
K02668	0	0	0
K02669	0.581921	0.596895	1.02573
K02670	0	0	0
K02671	0	0	0
K02672	0	0	0
K02673	0	0	0
K02674	0	0	0
K02675	0	0	0
K02676	0	0	0
K02679	0.378531	0.485021	1.28132
K02680	0.389831	0.487712	1.25109
K02681	0.39548	0.488954	1.23635
K02682	0.389831	0.487712	1.25109
K02686	0.322034	0.467256	1.45095
K02687	0.864407	0.388724	0.4497
K02689	0	0	0
K02690	0	0	0
K02691	0	0	0
K02692	0	0	0
K02693	0	0	0
K02694	0	0	0
K02696	0	0	0
K02697	0	0	0
K02698	0	0	0
K02699	0	0	0
K02700	0	0	0
K02702	0	0	0
K02703	0	0	0
K02704	0	0	0
K02705	0	0	0
K02706	0	0	0
K02707	0	0	0
K02708	0	0	0
K02709	0	0	0
K02710	0	0	0
K02711	0	0	0
K02712	0	0	0
K02713	0	0	0
K02714	0	0	0
K02715	0	0	0
K02716	0	0	0
K02717	0	0	0
K02718	0	0	0
K02719	0	0	0
K02720	0	0	0
K02722	0	0	0
K02723	0	0	0
K02724	0	0	0
K02742	0.40678	0.491233	1.20761
K02744	0.384181	0.509102	1.32516
K02745	0.361582	0.480459	1.32877
K02746	0.316384	0.465065	1.46994
K02747	0.322034	0.467256	1.45095
K02752	0.316384	0.465065	1.46994
K02753	0.316384	0.465065	1.46994
K02755	0.762712	0.85712	1.12378
K02756	0.757062	0.832102	1.09912
K02757	0.768362	0.842054	1.09591
K02759	1.0565	1.24745	1.18074
K02760	1.11864	1.37061	1.22524
K02761	1.70056	2.20314	1.29554
K02768	0.977401	0.823077	0.842107
K02769	0.977401	0.780806	0.79886
K02770	1.0113	0.802459	0.793493
K02773	0.745763	0.978755	1.31242
K02774	0.677966	0.940742	1.38759
K02775	0.785311	0.944331	1.20249
K02777	0.649718	0.573829	0.883197
K02778	0.576271	0.597643	1.03709
K02779	0.542373	0.531134	0.979277
K02781	0.553672	0.645454	1.16577
K02782	0.412429	0.525576	1.27434
K02783	0.80791	1.00132	1.2394
K02784	0.40113	0.490127	1.22187
K02790	0.564972	0.82168	1.45437
K02791	0.564972	0.82168	1.45437
K02793	1.0678	1.1576	1.0841
K02794	1.15254	1.44363	1.25256
K02795	1.13559	1.34195	1.18172
K02796	1.09605	1.2918	1.1786
K02798	0.813559	0.885691	1.08866
K02799	0.79661	0.872292	1.095
K02800	0.79661	0.872292	1.095
K02802	0.40113	0.490127	1.22187
K02803	0.519774	0.542961	1.04461
K02804	0.514124	0.532634	1.036
K02805	0.418079	0.493243	1.17978
K02806	0.429379	0.494987	1.1528
K02818	0.468927	0.499034	1.0642
K02819	0.474576	0.499353	1.05221
K02821	1.0791	1.30815	1.21227
K02822	0.79661	1.00473	1.26126
K02823	0.463277	0.49865	1.07635
K02824	0.79661	0.442629	0.555641
K02826	0	0	0
K02827	0	0	0
K02828	0	0	0
K02829	0	0	0
K02834	0.988701	0.105697	0.106904
K02835	0.99435	0.074952	0.0753778
K02836	0.937853	0.241422	0.25742
K02837	0.785311	0.410607	0.522859
K02838	0.99435	0.074952	0.0753778
K02839	0.322034	0.467256	1.45095
K02841	0.418079	0.493243	1.17978
K02843	0.457627	0.520388	1.13714
K02844	0.40678	0.491233	1.20761
K02846	0.39548	0.488954	1.23635
K02847	0.355932	0.478795	1.34519
K02848	0.333333	0.471405	1.41421
K02849	0.40678	0.491233	1.20761
K02850	0.327684	0.469369	1.43238
K02851	0.644068	0.478795	0.743392
K02852	0.423729	0.505452	1.19287
K02853	0.412429	0.492272	1.19359
K02854	0.384181	0.486401	1.26607
K02855	0.418079	0.547527	1.30963
K02856	0.39548	0.488954	1.23635
K02858	0.412429	0.492272	1.19359
K02860	0.99435	0.130066	0.130805
K02862	0	0	0
K02863	0.983051	0.129081	0.131306
K02864	0.960452	0.194895	0.20292
K02867	0.971751	0.165682	0.170499
K02871	0.971751	0.165682	0.170499
K02874	0.960452	0.194895	0.20292
K02876	0.977401	0.148621	0.152057
K02878	0.988701	0.105697	0.106904
K02879	0.983051	0.129081	0.131306
K02881	0.988701	0.105697	0.106904
K02884	0.983051	0.129081	0.131306
K02886	0.99435	0.074952	0.0753778
K02887	0.977401	0.148621	0.152057
K02888	0.943503	0.230879	0.244704
K02890	0.988701	0.105697	0.106904
K02892	0.977401	0.148621	0.152057
K02895	0.971751	0.165682	0.170499
K02897	0.638418	0.480459	0.752577
K02899	0.960452	0.194895	0.20292
K02902	0.943503	0.295302	0.312985
K02904	0.954802	0.207738	0.217571
K02906	0.983051	0.129081	0.131306
K02907	0.966102	0.209878	0.217242
K02909	1.38983	0.638243	0.459224
K02911	0.915254	0.33386	0.364773
K02913	1.12994	0.610692	0.540463
K02914	0.915254	0.278503	0.30429
K02916	0.937853	0.241422	0.25742
K02919	1.0339	0.671437	0.649423
K02926	0.988701	0.105697	0.106904
K02931	0.943503	0.230879	0.244704
K02933	0.983051	0.129081	0.131306
K02935	0.977401	0.148621	0.152057
K02936	0	0	0
K02939	0.988701	0.105697	0.106904
K02945	1.03955	0.268109	0.257909
K02946	0.977401	0.148621	0.152057
K02948	0.971751	0.165682	0.170499
K02950	0.966102	0.180967	0.187317
K02952	0.983051	0.129081	0.131306
K02954	1.10169	0.412855	0.374745
K02956	0.971751	0.165682	0.170499
K02959	0.977401	0.148621	0.152057
K02961	0.903955	0.294653	0.32596
K02963	0.977401	0.148621	0.152057
K02965	0.977401	0.148621	0.152057
K02967	0.988701	0.105697	0.106904
K02968	0.909605	0.286748	0.315244
K02970	0.813559	0.389462	0.478714
K02982	0.99435	0.074952	0.0753778
K02986	1.00565	0.167978	0.167034
K02988	0.966102	0.180967	0.187317
K02990	0.988701	0.105697	0.106904
K02992	0.932203	0.251397	0.26968
K02994	0.988701	0.105697	0.106904
K02996	0.943503	0.230879	0.244704
K03030	0	0	0
K03040	0.943503	0.254175	0.269395
K03043	0.983051	0.129081	0.131306
K03046	0.966102	0.180967	0.187317
K03060	0.875706	0.329916	0.376743
K03070	1.0339	0.209878	0.202996
K03071	0.418079	0.504568	1.20687
K03072	0.463277	0.49865	1.07635
K03073	0.971751	0.223717	0.230221
K03074	0.474576	0.499353	1.05221
K03075	0.949153	0.266197	0.280458
K03076	1.00565	0.270951	0.269429
K03077	0.40113	0.490127	1.22187
K03078	0.389831	0.487712	1.25109
K03079	0.40678	0.491233	1.20761
K03081	0.322034	0.467256	1.45095
K03082	0.333333	0.483241	1.44972
K03086	1.10734	0.360167	0.325253
K03087	0.389831	0.499161	1.28046
K03089	0.40678	0.491233	1.20761
K03092	0.553672	0.519344	0.937999
K03093	0	0	0
K03098	0.514124	0.664749	1.29297
K03100	1.42938	0.734029	0.51353
K03101	1.0226	0.236615	0.231386
K03106	0.99435	0.074952	0.0753778
K03110	0.988701	0.105697	0.106904
K03111	1.58192	0.732854	0.463268
K03112	0.39548	0.488954	1.23635
K03113	0.468927	0.499034	1.0642
K03116	0.610169	0.532034	0.871945
K03117	0.446328	0.497111	1.11378
K03118	0.581921	0.493243	0.847612
K03119	0.39548	0.488954	1.23635
K03147	0.677966	0.467256	0.689202
K03148	0.451977	0.497688	1.10114
K03149	0.638418	0.480459	0.752577
K03150	0.706215	0.640988	0.907639
K03151	0.751412	0.432194	0.575176
K03152	0.757062	0.478661	0.632262
K03153	0	0	0
K03154	0.632768	0.547877	0.865841
K03162	0	0	0
K03166	0	0	0
K03167	0	0	0
K03168	0.971751	0.223717	0.230221
K03169	0.949153	0.85219	0.897843
K03170	0	0	0
K03177	0.983051	0.129081	0.131306
K03179	0.435028	0.495761	1.13961
K03181	0.40113	0.490127	1.22187
K03182	0.491525	0.602431	1.22563
K03183	0.553672	0.497111	0.897843
K03184	0.39548	0.488954	1.23635
K03185	0.40113	0.490127	1.22187
K03186	0.661017	0.829066	1.25423
K03202	0	0	0
K03206	0	0	0
K03207	0.367232	0.526849	1.43465
K03208	0.327684	0.469369	1.43238
K03210	1.01695	0.270479	0.265971
K03212	0.40678	0.491233	1.20761
K03214	0.39548	0.488954	1.23635
K03215	0.881356	0.42856	0.486251
K03216	0.926554	0.260868	0.281546
K03217	1.22034	0.477794	0.391525
K03218	0.977401	0.148621	0.152057
K03223	0	0	0
K03265	0	0	0
K03268	0	0	0
K03269	0.474576	0.499353	1.05221
K03270	0.502825	0.511167	1.01659
K03271	0.519774	0.521735	1.00377
K03272	0.440678	0.496468	1.1266
K03273	0.480226	0.499609	1.04036
K03274	0.446328	0.497111	1.11378
K03275	0.322034	0.467256	1.45095
K03278	0	0	0
K03281	0.858757	0.949186	1.1053
K03282	0.892655	0.344123	0.385505
K03284	0.937853	0.500375	0.533532
K03285	0	0	0
K03286	0.451977	0.497688	1.10114
K03287	0	0	0
K03289	0.384181	0.486401	1.26607
K03290	0.350282	0.477058	1.36192
K03291	0.768362	1.07226	1.39551
K03292	0.819209	1.06886	1.30474
K03293	0.819209	1.12047	1.36774
K03294	0.932203	1.10772	1.18828
K03296	1.79661	1.81749	1.01162
K03299	0.480226	0.64738	1.34807
K03304	0.389831	0.487712	1.25109
K03305	1.79096	1.79652	1.0031
K03307	0.59887	0.71513	1.19413
K03310	0.943503	1.01802	1.07897
K03311	0.915254	0.609384	0.665809
K03312	0.576271	0.701976	1.21813
K03313	0.649718	0.532993	0.820346
K03314	0.40113	0.490127	1.22187
K03316	0.881356	0.657458	0.745962
K03319	0.435028	0.569978	1.31021
K03320	0.841808	0.460721	0.547299
K03321	0.666667	0.607548	0.911322
K03322	0.751412	0.526486	0.700662
K03324	0.723164	0.626329	0.866096
K03326	0.655367	0.856934	1.30756
K03327	0.99435	0.935775	0.941092
K03331	0	0	0
K03333	0	0	0
K03343	0	0	0
K03365	0	0	0
K03379	0	0	0
K03380	0	0	0
K03383	0	0	0
K03384	0	0	0
K03385	0.384181	0.509102	1.32516
K03386	0.847458	0.576769	0.680588
K03387	0.536723	0.509854	0.949938
K03391	0	0	0
K03393	0	0	0
K03395	0	0	0
K03396	0	0	0
K03397	0	0	0
K03400	0	0	0
K03402	1.0904	0.584903	0.536413
K03403	0	0	0
K03405	0	0	0
K03407	0.412429	0.503618	1.2211
K03408	0.418079	0.53711	1.28471
K03412	0.40678	0.491233	1.20761
K03413	0.485876	0.611632	1.25882
K03414	0.355932	0.478795	1.34519
K03418	0	0	0
K03424	1.89831	0.974736	0.513477
K03425	0.389831	0.499161	1.28046
K03426	0.734463	0.454232	0.618454
K03427	0.971751	0.872877	0.898251
K03428	0	0	0
K03431	0.943503	0.331364	0.351207
K03432	0	0	0
K03433	0	0	0
K03435	0.474576	0.647182	1.36371
K03436	0.333333	0.483241	1.44972
K03437	0.548023	0.497688	0.908153
K03438	1.05085	0.244052	0.232243
K03439	0.988701	0.105697	0.106904
K03442	0.813559	0.430789	0.529511
K03445	0.378531	0.485021	1.28132
K03446	0.446328	0.551014	1.23455
K03449	0.723164	0.828296	1.14538
K03455	0.60452	0.564067	0.933083
K03462	0	0	0
K03466	1.18079	0.611632	0.517985
K03468	0.389831	0.487712	1.25109
K03469	0.875706	0.458846	0.523973
K03470	0.971751	0.165682	0.170499
K03472	0.40113	0.490127	1.22187
K03473	0.440678	0.496468	1.1266
K03474	0.463277	0.49865	1.07635
K03475	0.80791	1.01255	1.25329
K03476	0.440678	0.496468	1.1266
K03477	0.39548	0.488954	1.23635
K03478	0.378531	0.485021	1.28132
K03484	0.576271	0.68569	1.18987
K03485	0.40113	0.490127	1.22187
K03487	0.350282	0.477058	1.36192
K03488	0.785311	0.780561	0.993952
K03490	0.372881	0.483571	1.29685
K03495	0.853107	0.353999	0.414952
K03496	1.10734	1.16677	1.05367
K03497	1.44633	1.03536	0.715857
K03498	0.926554	0.664028	0.716664
K03499	1.17514	0.74246	0.631805
K03500	0.785311	0.410607	0.522859
K03501	0.954802	0.207738	0.217571
K03502	0.977401	0.663451	0.678791
K03503	0.559322	0.742675	1.32781
K03516	0.350282	0.477058	1.36192
K03517	0.644068	0.478795	0.743392
K03519	0	0	0
K03520	0	0	0
K03521	0.553672	0.609437	1.10072
K03522	0.559322	0.670724	1.19917
K03523	0.581921	0.732854	1.25937
K03524	0.983051	0.34403	0.349962
K03525	0.372881	0.517435	1.38767
K03526	0.745763	0.435432	0.583874
K03527	0.740113	0.438572	0.592575
K03528	0.40678	0.491233	1.20761
K03529	0.451977	0.497688	1.10114
K03530	1.22599	0.755247	0.616031
K03531	0.960452	0.246136	0.256271
K03532	0.338983	0.485153	1.4312
K03534	0.485876	0.563558	1.15988
K03535	0.418079	0.55775	1.33408
K03536	0.949153	0.219686	0.231455
K03537	0	0	0
K03540	0	0	0
K03543	0.59322	0.754317	1.27156
K03544	1.06215	0.263788	0.248354
K03545	1	0.106299	0.106299
K03546	0.672316	0.492855	0.73307
K03547	0.672316	0.469369	0.698137
K03548	0.40678	0.491233	1.20761
K03549	0.745763	0.560263	0.751262
K03550	0.983051	0.167216	0.170099
K03551	0.983051	0.129081	0.131306
K03553	1.0113	0.183768	0.181715
K03554	0.40113	0.490127	1.22187
K03555	0.80791	0.393944	0.487609
K03556	0.423729	0.578427	1.36509
K03557	0.40678	0.491233	1.20761
K03558	0.446328	0.497111	1.11378
K03559	0.559322	0.662247	1.18402
K03560	0.40678	0.491233	1.20761
K03561	0.638418	0.784233	1.2284
K03562	0.40678	0.491233	1.20761
K03563	0.457627	0.498201	1.08866
K03564	0.655367	0.486991	0.743081
K03565	0.966102	0.180967	0.187317
K03567	0.389831	0.487712	1.25109
K03568	0.435028	0.495761	1.13961
K03569	0.932203	0.668865	0.71751
K03570	0.847458	0.359546	0.424264
K03571	0.774011	0.418232	0.540343
K03572	0.841808	0.364921	0.433497
K03573	0.40678	0.491233	1.20761
K03574	1.27119	1.1473	0.90254
K03575	0.80791	0.393944	0.487609
K03576	0.367232	0.48205	1.31266
K03577	0.40678	0.491233	1.20761
K03578	0.531073	0.499034	0.939669
K03579	0.39548	0.488954	1.23635
K03580	0.40678	0.502603	1.23556
K03581	0.779661	0.453528	0.581699
K03582	0.412429	0.492272	1.19359
K03583	0.40113	0.490127	1.22187
K03584	0.960452	0.194895	0.20292
K03585	1.14689	1.26263	1.10092
K03586	0.40678	0.491233	1.20761
K03587	0.689266	0.581784	0.844063
K03588	0.954802	0.315677	0.33062
K03589	0.915254	0.278503	0.30429
K03590	0.728814	0.444572	0.609994
K03591	0.40678	0.491233	1.20761
K03592	0.429379	0.494987	1.1528
K03593	0.60452	0.488954	0.80883
K03594	0.446328	0.497111	1.11378
K03595	0.977401	0.148621	0.152057
K03596	0.949153	0.219686	0.231455
K03597	0.40678	0.491233	1.20761
K03598	0.412429	0.492272	1.19359
K03599	0.40678	0.491233	1.20761
K03600	0.40678	0.491233	1.20761
K03601	0.960452	0.194895	0.20292
K03602	0.966102	0.180967	0.187317
K03603	0.40678	0.491233	1.20761
K03604	0.418079	0.493243	1.17978
K03605	0.350282	0.477058	1.36192
K03606	0.39548	0.533173	1.34817
K03607	0.40678	0.491233	1.20761
K03608	0.497175	0.522102	1.05014
K03609	0.553672	0.519344	0.937999
K03610	0.497175	0.499992	1.00567
K03611	0.525424	0.689451	1.31218
K03612	0.59887	0.490127	0.81842
K03613	0.60452	0.488954	0.80883
K03614	0.570621	0.494987	0.867453
K03615	0.59887	0.490127	0.81842
K03616	0.412429	0.492272	1.19359
K03617	0.59887	0.490127	0.81842
K03618	0.322034	0.467256	1.45095
K03619	0.327684	0.469369	1.43238
K03620	0.338983	0.473364	1.39642
K03621	0.80226	0.412236	0.513843
K03623	0.39548	0.488954	1.23635
K03624	1.16949	0.431233	0.368735
K03625	0.971751	0.165682	0.170499
K03628	0.723164	0.459888	0.635939
K03629	0.977401	0.148621	0.152057
K03630	0.903955	0.471608	0.521716
K03631	0.971751	0.165682	0.170499
K03632	0.40678	0.491233	1.20761
K03633	0.40678	0.491233	1.20761
K03634	0.418079	0.493243	1.17978
K03635	0.429379	0.494987	1.1528
K03636	0.412429	0.492272	1.19359
K03637	0.525424	0.499353	0.950382
K03638	0.418079	0.493243	1.17978
K03639	0.536723	0.509854	0.949938
K03640	0.423729	0.494148	1.16619
K03641	0.412429	0.492272	1.19359
K03642	0.440678	0.518729	1.17712
K03643	0.40678	0.502603	1.23556
K03644	0.480226	0.510792	1.06365
K03645	0.40678	0.491233	1.20761
K03646	0.429379	0.517312	1.20479
K03647	0.700565	0.516014	0.736569
K03648	0.966102	0.298741	0.309223
K03649	0.384181	0.486401	1.26607
K03650	0.858757	0.348272	0.405554
K03651	0.40113	0.490127	1.22187
K03653	0	0	0
K03654	1.07345	0.781297	0.72784
K03655	1.51412	1.05823	0.698908
K03656	0.40678	0.491233	1.20761
K03657	1.69492	0.967043	0.570555
K03658	0.435028	0.507029	1.16551
K03664	0.971751	0.165682	0.170499
K03665	0.960452	0.194895	0.20292
K03666	0.440678	0.496468	1.1266
K03667	0.525424	0.510542	0.971677
K03668	0.378531	0.485021	1.28132
K03669	0.389831	0.487712	1.25109
K03670	0.39548	0.488954	1.23635
K03671	1.11864	0.682751	0.610338
K03672	0.39548	0.488954	1.23635
K03673	0.536723	0.713119	1.32865
K03674	0.40113	0.490127	1.22187
K03675	0.338983	0.473364	1.39642
K03676	0.389831	0.487712	1.25109
K03680	0	0	0
K03683	0.40678	0.491233	1.20761
K03684	0.548023	0.497688	0.908153
K03685	0.983051	0.167216	0.170099
K03686	1.21469	0.486204	0.40027
K03687	0.943503	0.230879	0.244704
K03688	0.666667	0.483241	0.724861
K03689	0	0	0
K03690	0.39548	0.488954	1.23635
K03692	0	0	0
K03694	0.40678	0.491233	1.20761
K03695	0.824859	0.380088	0.460791
K03696	0.548023	0.497688	0.908153
K03698	0.333333	0.483241	1.44972
K03699	0.502825	0.522102	1.03834
K03701	1.27119	0.49279	0.387662
K03702	0.988701	0.105697	0.106904
K03703	0.966102	0.180967	0.187317
K03704	3.34463	2.93043	0.87616
K03705	0.514124	0.4998	0.972139
K03711	0.926554	0.697231	0.752499
K03712	0.40113	0.512663	1.27805
K03715	0	0	0
K03717	0.40113	0.490127	1.22187
K03718	0.519774	0.583099	1.12183
K03719	0.581921	0.56779	0.975716
K03720	0.40678	0.491233	1.20761
K03721	0.40678	0.491233	1.20761
K03722	0.694915	0.495889	0.713597
K03723	0.966102	0.180967	0.187317
K03724	0.440678	0.529508	1.20158
K03726	0	0	0
K03732	0.40678	0.491233	1.20761
K03733	0.711864	0.465202	0.653498
K03734	1.10734	0.515086	0.465154
K03735	0.39548	0.564067	1.42628
K03736	0.412429	0.566946	1.37465
K03737	0.689266	0.520265	0.754811
K03742	0.655367	0.475248	0.725163
K03743	0.542373	0.509415	0.939235
K03744	0.689266	0.628466	0.911791
K03745	0.39548	0.488954	1.23635
K03746	0.559322	0.750243	1.34134
K03747	0.39548	0.488954	1.23635
K03748	0.435028	0.495761	1.13961
K03749	0.40678	0.491233	1.20761
K03750	0.502825	0.532814	1.05964
K03752	0.463277	0.49865	1.07635
K03753	0.435028	0.495761	1.13961
K03755	0.322034	0.467256	1.45095
K03756	0.338983	0.473364	1.39642
K03757	0.338983	0.473364	1.39642
K03758	0.666667	0.77143	1.15714
K03759	0.327684	0.469369	1.43238
K03760	0.451977	0.609908	1.34942
K03761	0.418079	0.493243	1.17978
K03762	0.451977	0.508914	1.12597
K03763	0.412429	0.605496	1.46812
K03764	0.40678	0.491233	1.20761
K03767	0.519774	0.499609	0.961204
K03768	0.870056	0.463415	0.532626
K03769	0.474576	0.638393	1.34519
K03770	0.485876	0.510979	1.05167
K03771	0.480226	0.521735	1.08644
K03772	0.378531	0.485021	1.28132
K03773	0.457627	0.520388	1.13714
K03774	0.40678	0.502603	1.23556
K03775	0.474576	0.499353	1.05221
K03776	0.338983	0.496661	1.46515
K03777	0.429379	0.494987	1.1528
K03778	0.734463	0.738451	1.00543
K03779	0.423729	0.494148	1.16619
K03780	0.412429	0.492272	1.19359
K03781	0.451977	0.541195	1.19739
K03782	0.412429	0.536217	1.30014
K03784	0.627119	0.483571	0.7711
K03785	0.649718	0.511354	0.787041
K03786	0.327684	0.469369	1.43238
K03787	0.508475	0.522041	1.02668
K03788	0.40113	0.501522	1.25027
K03789	0.932203	0.377222	0.404656
K03790	0.570621	0.494987	0.867453
K03793	0	0	0
K03794	0	0	0
K03795	0	0	0
K03796	0.389831	0.487712	1.25109
K03797	0.762712	0.697185	0.914087
K03798	1.10734	0.431529	0.389697
K03799	0.847458	0.503554	0.594194
K03800	0.717514	0.520081	0.724837
K03801	0.480226	0.510792	1.06365
K03803	0.463277	0.531554	1.14738
K03804	0.40678	0.491233	1.20761
K03805	0.389831	0.499161	1.28046
K03806	0.40678	0.491233	1.20761
K03807	0.39548	0.488954	1.23635
K03808	0.80791	0.978495	1.21114
K03809	0.372881	0.483571	1.29685
K03810	0.429379	0.494987	1.1528
K03811	0.762712	0.697185	0.914087
K03814	0.418079	0.493243	1.17978
K03816	0.519774	0.532454	1.0244
K03817	0.497175	0.543314	1.0928
K03818	0.372881	0.495116	1.32781
K03819	0.344633	0.475248	1.379
K03820	0.429379	0.494987	1.1528
K03821	0	0	0
K03822	0	0	0
K03823	0.937853	0.602801	0.642746
K03824	0.40113	0.490127	1.22187
K03825	0.39548	0.488954	1.23635
K03826	0.525424	0.542726	1.03293
K03827	0.491525	0.543255	1.10524
K03828	0.40678	0.491233	1.20761
K03830	0.423729	0.494148	1.16619
K03831	0.418079	0.493243	1.17978
K03832	0.621469	0.727345	1.17036
K03833	0.457627	0.509415	1.11317
K03834	0.418079	0.526486	1.2593
K03835	0.418079	0.515643	1.23336
K03837	0.440678	0.550434	1.24906
K03838	0.389831	0.487712	1.25109
K03839	0.542373	0.619514	1.14223
K03840	0.40113	0.490127	1.22187
K03841	0.423729	0.494148	1.16619
K03850	0	0	0
K03851	0	0	0
K03852	0	0	0
K03855	0.333333	0.471405	1.41421
K03867	0	0	0
K03885	0.59887	0.594322	0.992406
K03886	0	0	0
K03887	0	0	0
K03888	0	0	0
K03889	0	0	0
[truncated: 3,132 more rows]

## Sheet: Table S6
Table S6. Pathway differential abundacne scores for type 2 diabetes (T2D). Columns are: Patwhay ID in KEGG (Pathway); Wilcoxon rank-sum test statistic when comparing T2D to control samples (W-statistic); p-value of the Wilxocon rank-sum test (p-value); Pathway description in KEGG (Pathway description). Pathways with significant associations with T2D or control samples (FDR < 0.1) are highlighted.
	Relative normalization		MUSiCC
Pathway	W-statistic	p-value	W-statistic	p-value	Pathway description
ko00010	0.838882	0.401535	2.85026	0.00436841	Glycolysis / Gluconeogenesis
ko00020	-0.276388	0.78225	1.68748	0.0915109	Citrate cycle (TCA cycle)
ko00030	3.43326	0.000596364	3.91586	9.00815e-05	Pentose phosphate pathway
ko00040	-3.03164	0.00243233	-0.0798935	0.936322	Pentose and glucuronate interconversions
ko00051	-1.33552	0.181707	0.564653	0.57231	Fructose and mannose metabolism
ko00052	0.381114	0.703119	1.29125	0.196616	Galactose metabolism
ko00053	2.94526	0.00322679	4.06377	4.82857e-05	Ascorbate and aldarate metabolism
ko00061	-3.86296	0.000112021	-0.684493	0.493664	Fatty acid biosynthesis
ko00071	-0.882068	0.37774	-1.21028	0.226172	Fatty acid metabolism
ko00072	2.75309	0.00590361	0	1	Synthesis and degradation of ketone bodies
ko00120	0.584086	0.559162	0	1	Primary bile acid biosynthesis
ko00121	0.690971	0.489584	0	1	Secondary bile acid biosynthesis
ko00130	0.0690971	0.944912	1.60003	0.109592	Ubiquinone and other terpenoid-quinone biosynthesis
ko00190	-3.12233	0.00179428	2.44215	0.0146	Oxidative phosphorylation
ko00195	-4.46108	8.15469e-06	0	1	Photosynthesis
ko00196	-0.448052	0.654116	0	1	Photosynthesis - antenna proteins
ko00230	-1.82028	0.0687168	2.48102	0.0131008	Purine metabolism
ko00232	-1.17033	0.241867	0	1	Caffeine metabolism
ko00240	-1.8667	0.0619433	0.837802	0.402142	Pyrimidine metabolism
ko00250	-2.85889	0.00425122	2.4076	0.0160577	Alanine, aspartate and glutamate metabolism
ko00253	-0.683414	0.494345	0	1	Tetracycline biosynthesis
ko00260	2.05348	0.0400261	0.51175	0.608826	Glycine, serine and threonine metabolism
ko00270	-0.81621	0.41438	6.21982	4.97728e-10	Cysteine and methionine metabolism
ko00280	3.00572	0.00264949	4.22572	2.38178e-05	Valine, leucine and isoleucine degradation
ko00281	-0.635909	0.524836	-0.518228	0.604299	Geraniol degradation
ko00290	-1.58491	0.112986	-0.972758	0.330674	Valine, leucine and isoleucine biosynthesis
ko00300	-1.82568	0.0678992	-3.05431	0.0022558	Lysine biosynthesis
ko00310	2.58358	0.00977796	3.77227	0.000161769	Lysine degradation
ko00311	1.14442	0.252449	0.164106	0.869648	Penicillin and cephalosporin biosynthesis
ko00312	0.930652	0.352034	0.30176	0.762835	beta-Lactam resistance
ko00330	-1.92176	0.0546355	1.22971	0.218805	Arginine and proline metabolism
ko00340	-0.591644	0.554089	0.278548	0.780592	Histidine metabolism
ko00350	0.309857	0.756669	0.862634	0.388339	Tyrosine metabolism
ko00351	1.58599	0.11274	0	1	DDT degradation
ko00360	3.72369	0.000196335	2.85349	0.00432413	Phenylalanine metabolism
ko00361	3.87052	0.000108605	3.15903	0.00158293	Chlorocyclohexane and chlorobenzene degradation
ko00362	3.52503	0.000423431	2.67967	0.00736943	Benzoate degradation
ko00363	2.37089	0.0177451	1.44672	0.147975	Bisphenol degradation
ko00364	2.36874	0.017849	0	1	Fluorobenzoate degradation
ko00365	0	1	0	1	Furfural degradation
ko00380	5.17581	2.2693e-07	1.82999	0.0672509	Tryptophan metabolism
ko00400	-2.55875	0.0105049	-0.600281	0.548319	Phenylalanine, tyrosine and tryptophan biosynthesis
ko00401	-1.19516	0.232023	0	1	Novobiocin biosynthesis
ko00410	-0.167345	0.867099	0	1	beta-Alanine metabolism
ko00430	0.807572	0.419337	0	1	Taurine and hypotaurine metabolism
ko00440	-0.0690971	0.944912	0.527945	0.597537	Phosphonate and phosphinate metabolism
ko00450	-0.592724	0.553366	-1.20704	0.227417	Selenocompound metabolism
ko00460	-2.04052	0.0412982	0	1	Cyanoamino acid metabolism
ko00471	-4.09184	4.27956e-05	0	1	D-Glutamine and D-glutamate metabolism
ko00472	0.0712564	0.943194	0	1	D-Arginine and D-ornithine metabolism
ko00473	-1.11419	0.265197	0	1	D-Alanine metabolism
ko00480	1.40353	0.160457	-0.354123	0.723247	Glutathione metabolism
ko00500	-4.08537	4.40073e-05	0.738475	0.460226	Starch and sucrose metabolism
ko00511	0.0852917	0.932029	1.04401	0.296479	Other glycan degradation
ko00520	-1.47479	0.140269	-0.328211	0.742752	Amino sugar and nucleotide sugar metabolism
ko00521	-1.25886	0.20808	0	1	Streptomycin biosynthesis
ko00523	-2.56307	0.0103751	0	1	Polyketide sugar unit biosynthesis
ko00531	0.459928	0.645568	-0.184619	0.853528	Glycosaminoglycan degradation
ko00540	1.0289	0.303527	1.93364	0.0531575	Lipopolysaccharide biosynthesis
ko00550	-2.88696	0.00388979	1.79868	0.0720687	Peptidoglycan biosynthesis
ko00561	2.72286	0.00647199	3.0705	0.00213699	Glycerolipid metabolism
ko00562	2.59978	0.00932839	2.27265	0.0230475	Inositol phosphate metabolism
ko00564	0.776263	0.437594	0.84644	0.397308	Glycerophospholipid metabolism
ko00591	3.46241	0.000535355	0.232123	0.816442	Linoleic acid metabolism
ko00592	3.24433	0.00117729	0	1	alpha-Linolenic acid metabolism
ko00603	0.0442653	0.964693	0	1	Glycosphingolipid biosynthesis - globo series
ko00604	0.103646	0.917451	0	1	Glycosphingolipid biosynthesis - ganglio series
ko00620	3.23893	0.0011998	1.38302	0.166658	Pyruvate metabolism
ko00621	0.21269	0.831569	-1.49422	0.135117	Dioxin degradation
ko00622	0.550618	0.581896	0	1	Xylene degradation
ko00623	-0.473963	0.635526	0	1	Toluene degradation
ko00624	-3.49696	0.00047059	-1.49422	0.135117	Polycyclic aromatic hydrocarbon degradation
ko00625	4.57229	4.82434e-06	3.15903	0.00158293	Chloroalkane and chloroalkene degradation
ko00626	-0.768705	0.442068	-1.49422	0.135117	Naphthalene degradation
ko00627	2.36442	0.0180585	2.82003	0.00480198	Aminobenzoate degradation
ko00630	1.8775	0.0604499	1.97683	0.0480614	Glyoxylate and dicarboxylate metabolism
ko00633	1.9833	0.0473336	0	1	Nitrotoluene degradation
ko00640	3.55958	0.000371447	1.52338	0.127665	Propanoate metabolism
ko00642	1.71447	0.0864421	0	1	Ethylbenzene degradation
ko00643	5.25678	1.46601e-07	1.61083	0.107218	Styrene degradation
ko00650	2.01569	0.0438322	1.96819	0.0490464	Butanoate metabolism
ko00660	2.01461	0.0439453	4.99443	5.90112e-07	C5-Branched dibasic acid metabolism
ko00670	-1.52122	0.128206	0.335769	0.737045	One carbon pool by folate
ko00680	4.21168	2.53473e-05	3.01004	0.00261211	Methane metabolism
ko00710	-0.0496636	0.960391	0.0831325	0.933746	Carbon fixation in photosynthetic organisms
ko00720	-0.253716	0.799715	0.357362	0.720821	Carbon fixation pathways in prokaryotes
ko00730	-3.81654	0.000135339	1.99626	0.0459058	Thiamine metabolism
ko00740	-4.49347	7.00715e-06	-2.4184	0.015589	Riboflavin metabolism
ko00750	-1.17141	0.241433	-4.216	2.4867e-05	Vitamin B6 metabolism
ko00760	-2.08155	0.0373836	0.169504	0.8654	Nicotinate and nicotinamide metabolism
ko00770	-2.27157	0.0231126	-2.09019	0.036601	Pantothenate and CoA biosynthesis
ko00780	-0.371397	0.710342	-0.676936	0.498447	Biotin metabolism
ko00785	3.6222	0.000292108	0	1	Lipoic acid metabolism
ko00790	-0.798935	0.424328	-0.668299	0.503943	Folate biosynthesis
ko00791	2.31259	0.020745	5.03653	4.74044e-07	Atrazine degradation
ko00860	-1.08936	0.275996	-0.901501	0.367322	Porphyrin and chlorophyll metabolism
ko00900	-4.4179	9.96662e-06	1.5115	0.130661	Terpenoid backbone biosynthesis
ko00901	1.01378	0.310686	0	1	Indole alkaloid biosynthesis
ko00903	1.49638	0.134554	0	1	Limonene and pinene degradation
ko00906	2.43675	0.0148198	1.87966	0.0601548	Carotenoid biosynthesis
ko00908	-1.7393	0.0819813	0	1	Zeatin biosynthesis
ko00910	-0.130637	0.896063	2.59222	0.00953584	Nitrogen metabolism
ko00920	0.172743	0.862854	0.708245	0.478793	Sulfur metabolism
ko00930	3.89967	9.63247e-05	-0.321733	0.747655	Caprolactam degradation
ko00940	-2.3072	0.0210439	0	1	Phenylpropanoid biosynthesis
ko00941	1.31285	0.189235	0	1	Flavonoid biosynthesis
ko00944	-0.253716	0.799715	0	1	Flavone and flavonol biosynthesis
ko00945	2.43243	0.0149977	0	1	Stilbenoid, diarylheptanoid and gingerol biosynthesis
ko00960	-0.236442	0.81309	1.44672	0.147975	Tropane, piperidine and pyridine alkaloid biosynthesis
ko00965	1.22431	0.220834	0	1	Betalain biosynthesis
ko00970	-1.89261	0.0584094	-2.33311	0.0196425	Aminoacyl-tRNA biosynthesis
ko00980	0.939289	0.347583	0	1	Metabolism of xenobiotics by cytochrome P450
ko00982	2.43351	0.0149531	0	1	Drug metabolism - cytochrome P450
ko00983	-0.239681	0.810578	0	1	Drug metabolism - other enzymes
ko00984	-1.44456	0.148581	0	1	Steroid degradation
ko01040	3.05539	0.0022477	0	1	Biosynthesis of unsaturated fatty acids
ko01053	2.48102	0.0131008	2.43999	0.0146876	Biosynthesis of siderophore group nonribosomal peptides
ko01056	1.54281	0.122877	0	1	Biosynthesis of type II polyketide backbone
ko02010	2.06644	0.0387874	2.43351	0.0149531	ABC transporters
ko02020	-1.04293	0.296979	-0.559255	0.575988	Two-component system
ko02030	-3.43542	0.000591632	-4.57444	4.77485e-06	Bacterial chemotaxis
ko02040	-3.64703	0.000265287	-4.13611	3.53243e-05	Flagellar assembly
ko02060	1.48559	0.137388	2.7126	0.00667574	Phosphotransferase system (PTS)
ko03010	-1.08612	0.277426	4.6403	3.47899e-06	Ribosome
ko03018	-3.08346	0.0020461	0	1	RNA degradation
ko03020	-1.88614	0.0592768	0	1	RNA polymerase
ko03030	-0.435096	0.663493	3.15148	0.00162448	DNA replication
ko03060	-0.109044	0.913168	2.48426	0.0129822	Protein export
ko03070	1.62918	0.103275	1.29989	0.193639	Bacterial secretion system
ko03410	5.17149	2.32239e-07	1.90773	0.0564264	Base excision repair
ko03420	-0.535503	0.592302	-2.62353	0.00870236	Nucleotide excision repair
ko03430	0.636989	0.524132	0	1	Mismatch repair
ko03440	-0.7849	0.432512	0	1	Homologous recombination
ko03450	2.98089	0.0028741	4.23436	2.29206e-05	Non-homologous end-joining
ko04070	2.41624	0.0156817	0	1	Phosphatidylinositol signaling system
ko04112	-3.25944	0.00111632	2.93231	0.00336452	Cell cycle - Caulobacter
ko04122	-2.28776	0.0221514	0	1	Sulfur relay system
ko04146	0.449131	0.653337	0	1	Peroxisome
ko04614	-1.0343	0.300997	0	1	Renin-angiotensin system
ko04964	1.71771	0.0858494	0	1	Proximal tubule bicarbonate reclamation
ko04973	-0.424299	0.671347	0	1	Carbohydrate digestion and absorption
ko05111	0.551697	0.581156	2.57765	0.00994759	Vibrio cholerae pathogenic cycle
ko05131	2.02757	0.0426043	2.19491	0.0281698	Shigellosis
ko05134	-3.04459	0.00232997	0.740635	0.458915	Legionellosis
ko05150	5.06244	4.13918e-07	4.99766	5.80289e-07	Staphylococcus aureus infection
ko05204	1.43161	0.152257	0	1	Chemical carcinogenesis
